# Supplementary material for: Modulation of Host Immune Response during Leishmania infantum Natural Infection: A Whole-Transcriptome Analysis of the Popliteal Lymph Nodes in Dogs
Source: Front Immunol. 2022 Jan 4;12:794627. doi: 10.3389/fimmu.2021.794627 (PMC8763708; doi:10.3389/fimmu.2021.794627)
Supplement: Supplementary file 3 [file Table_1.xlsx]

## Sheet: Hoja 1
TABLE S1. aa	Clinical features of the patients included in the study.
M: male; F: female; HCT: hematocrit; HGB: hemoglobin; RBC: red blood cells; MCV: mean corpuscular volume; MCH: mean corpuscular hemoglobin; MCHC: mean corpuscular hemoglobin concentration; PLT: platelets;
WBC: white blood cells; NEU_S: segmented neutrophils; NEU_B: band neutrophils; LYM: lymphocytes; MON: monocytes; EOS: eosinophils; GLU: glucose; CREA: creatinine; PT: total protein; GPT: glutamate pyruvate transaminase enzyme;
UPC: urine protein:creatinine ratio; IFA: indirect immunofluorescent assay; ALB: albumin; ALPHA_1, ALPHA_2, BETA, GAMMA: serum globulin fractions; A/G: albumin:globulin ratio.
DOG_ID	STAGE	AGE	SEX	HCT	HGB	RBC	MCV	MCH	MCHC	PLT	WBC	NEU_S	NEU_B	LYM	MON	EOS	GLU	UREA	CREA	PROT	GPT	UPC	IFA	ALB	ALPHA_1	ALPHA_2	BETA	GAMMA	A/G
C7915	III	12	M	37.8	12.9	5.71	66.2	22.5	34	390	8.5	6545	425	1020	425	85	103	98	0.9	10.3	199	3.19	1600	2.17	0.28	0.71	3.25	3.99	0.26
C7916	II	6	M	39.1	13.9	5.59	69.9	24.8	35.5	250	3.2	2336	0	448	192	224	115	15	0.8	9.6	10	0.4	1600	2.98	0.3	0.42	1.26	3.33	0.45
C7918	II	5	F	35	12	5.01	66.2	23.9	34	582	7.7	5775	308	1232	77	308	120	45	1	10.4	26	0.4	6400	2.3	0.4	1	2	4.7	0.3
C7921	II	9	F	36.9	12.2	5.78	63.8	21.1	33	158	6.1	3233	0	1647	610	610	118	15	1	6.6	26	0.6	400	2.68	0.24	0.39	2.04	1.25	0.68
C7975	II	7	M	35.9	13.7	5.57	65	24.6	38.2	270	4.7	2800	0	1500	400	40	105	16	0.9	6.6	53	0.2	1600	2.96	0.27	0.7	1.89	0.78	0.81
C7977	III	2	M	46.6	15.8	6.97	66.9	22.7	33.9	73	7.6	5776	228	760	532	304	118	41	1.57	9	16	0.48	6400	3.1	0.24	0.83	1.66	3.1	0.55
C7978	II	5	F	43.2	13.8	5.91	73.1	23.3	31.8	216	11.1	7881	333	1554	1110	222	126	22	0.5	10.4	23	0.33	6400	2.65	0.3	0.78	1.78	4.89	0.34
C7982	III	6	M	33.3	13.9	5.5	60.5	25.3	41.7	203	8.75	3240	0	3330	168	48	89	42	0.9	7.1	27	2.93	800	2.95	0.48	0.95	1.32	1.38	0.71
