# Supplementary material for: Modulation of Host Immune Response during Leishmania infantum Natural Infection: A Whole-Transcriptome Analysis of the Popliteal Lymph Nodes in Dogs
Source: Front Immunol. 2022 Jan 4;12:794627. doi: 10.3389/fimmu.2021.794627 (PMC8763708; doi:10.3389/fimmu.2021.794627)
Supplement: Supplementary file 4 [file Table_2.xlsx]

## Sheet: Expressed Transcripts
TABLE S2. Results of the differential expression analysis comparing natural infected dogs with healthy controls.
Ensembl_gene_ID	external_gene_name	baseMean	log2FoldChange	lfcSE	stat	pvalue	padj	weight	gene_biotype
ENSCAFG00000000001	ENPP1	124.438	-0.370347	0.393887	-0.940236	0.347097	0.627585	0.734943	protein_coding
ENSCAFG00000000002		0.292161	-2.41367	3.28536	-0.734675	0.462537	1	0	protein_coding
ENSCAFG00000000005	PARD6G	6.67569	-0.603505	0.733011	-0.823323	0.410324	0.626358	0.871202	protein_coding
ENSCAFG00000000006	NA	0.367811	-2.33559	2.99577	-0.779628	0.43561	1	0	NA
ENSCAFG00000000007	ADNP2	522.456	0.0971281	0.0958429	1.01341	0.310865	0.488422	0.901386	protein_coding
ENSCAFG00000000008	TXNL4A	173.923	0.593625	0.217997	2.72309	0.00646739	0.0213798	0.988863	protein_coding
ENSCAFG00000000009	SLC66A2	105.001	0.538427	0.240882	2.23523	0.0254024	0.0736508	0.788486	protein_coding
ENSCAFG00000000010	CTDP1	466.408	0.202362	0.119469	1.69385	0.0902947	0.16104	1.04277	protein_coding
ENSCAFG00000000011	NFATC1	686.7	-0.371306	0.186782	-1.98791	0.046822	0.136485	0.665385	protein_coding
ENSCAFG00000000012	ATP9B	447.36	0.0615749	0.165901	0.371155	0.710522	0.93284	0.901386	protein_coding
ENSCAFG00000000013	SALL3	17.0748	-4.41635	1.24289	-3.55328	0.000380456	0.0032325	0.662912	protein_coding
ENSCAFG00000000014		2.24057	-2.56394	0.940742	-2.72544	0.00642156	0.0166976	1.34685	protein_coding
ENSCAFG00000000015	GALR1	5.27169	-2.14075	0.776942	-2.75535	0.00586295	0.0188143	1.05959	protein_coding
ENSCAFG00000000016	MBP	229.054	0.612545	0.290857	2.106	0.0352045	0.0852761	0.907377	protein_coding
ENSCAFG00000000017	ZNF236	569.204	-0.54125	0.14493	-3.73456	0.000188041	0.0019347	0.620659	protein_coding
ENSCAFG00000000019	ZNF516	50.9062	0.704938	0.392032	1.79816	0.0721509	0.130906	1.08075	protein_coding
ENSCAFG00000000020	TSHZ1	230.048	0.194751	0.172328	1.13011	0.258429	0.39236	0.986014	protein_coding
ENSCAFG00000000021	ZADH2	136.546	0.231938	0.191659	1.21016	0.226217	0.354209	0.982088	protein_coding
ENSCAFG00000000022	ZNF407	750.545	-0.538358	0.157693	-3.41397	0.000640245	0.00517775	0.616021	protein_coding
ENSCAFG00000000024	CNDP1	11.1811	2.0873	0.824007	2.53311	0.0113055	0.0364257	0.871202	protein_coding
ENSCAFG00000000025	DIPK1C	3.52173	-6.13115	1.50271	-4.08007	4.50227e-05	0.000399775	1.06585	protein_coding
ENSCAFG00000000026	CYB5A	71.3476	0.300387	0.273715	1.09744	0.272448	0.382591	1.07401	protein_coding
ENSCAFG00000000027		4463.37	0.462219	0.160712	2.87608	0.00402652	0.0193691	0.699346	protein_coding
ENSCAFG00000000028	TIMM21	255.959	-0.106609	0.138421	-0.770179	0.441194	0.626073	0.937246	protein_coding
ENSCAFG00000000029	FBXO15	6.80284	-0.881775	0.578175	-1.5251	0.127234	0.269233	0.778426	protein_coding
ENSCAFG00000000030		1.54276	-0.937447	1.93035	-0.485635	0.627226	0.37463	2.53553	protein_coding
ENSCAFG00000000031	NETO1	1.05092	-3.32721	1.66327	-2.0004	0.0454576	0.0462184	2.57853	protein_coding
ENSCAFG00000000032	CBLN2	0.547218	0.410354	2.43111	0.168793	0.86596	1	0	protein_coding
ENSCAFG00000000033		130.293	0.374674	0.195837	1.91319	0.0557235	0.117789	0.953526	processed_pseudogene
ENSCAFG00000000034		1.07546	-1.52871	1.71564	-0.891042	0.372907	0.240645	2.62522	protein_coding
ENSCAFG00000000035	NA	0.478079	-1.99153	2.88578	-0.690118	0.49012	1	0	NA
ENSCAFG00000000036	SOCS6	209.175	0.855856	0.206582	4.14294	3.42879e-05	0.000360141	0.922763	protein_coding
ENSCAFG00000000037	RTTN	367.853	-0.383862	0.124161	-3.09164	0.00199055	0.00922004	0.901386	protein_coding
ENSCAFG00000000038	CD226	242.266	-0.836908	0.368872	-2.26883	0.0232786	0.0577863	0.986014	protein_coding
ENSCAFG00000000039	DOK6	1.22999	-1.72492	1.75445	-0.983166	0.325526	0.215717	2.62522	protein_coding
ENSCAFG00000000040	CCDC102B	8.37925	-3.48568	1.06113	-3.28487	0.00102029	0.00568974	0.871202	protein_coding
ENSCAFG00000000041	NA	1.4527	-2.4006	1.28732	-1.8648	0.0622098	0.0593793	2.54526	NA
ENSCAFG00000000042		3.31768	-4.31611	1.37643	-3.13572	0.00171433	0.00619871	1.30992	protein_coding
ENSCAFG00000000043	TMX3	397.598	-0.32648	0.103949	-3.14077	0.00168505	0.0103503	0.659094	protein_coding
ENSCAFG00000000044		0.939966	-4.24867	2.29952	-1.84763	0.0646555	0.0610334	2.54526	protein_coding
ENSCAFG00000000045		1.09169	-3.91234	1.93892	-2.01779	0.0436128	0.0441561	2.62522	protein_coding
ENSCAFG00000000047	DSEL	20.5749	-0.446076	0.561146	-0.794937	0.42665	0.521848	1.13698	lncRNA
ENSCAFG00000000048	NA	0	NA	NA	NA	NA	NA	NA	NA
ENSCAFG00000000049		1.62933	-4.55894	1.79479	-2.5401	0.011082	0.0152071	2.62522	protein_coding
ENSCAFG00000000051		0.304234	-1.93355	3.17341	-0.609297	0.542328	1	0	pseudogene
ENSCAFG00000000052	CDH19	6.95922	-3.67347	1.01238	-3.62855	0.000285015	0.00202033	0.893656	protein_coding
ENSCAFG00000000054		2.63878	-0.882858	1.00945	-0.87459	0.381797	0.45478	1.21003	protein_coding
ENSCAFG00000000056	CDH7	7.07248	-0.657571	1.04108	-0.631621	0.527634	0.758581	0.877762	protein_coding
ENSCAFG00000000058	SERPINB8	61.5604	-0.0343551	0.400575	-0.0857646	0.931654	1	1.05359	protein_coding
ENSCAFG00000000059	SERPINB2	1.93642	-1.96161	1.04653	-1.87439	0.0608765	0.0954333	1.35614	protein_coding
ENSCAFG00000000060	ITGA7	14.5822	-0.727958	0.470158	-1.54833	0.121543	0.191241	1.13698	protein_coding
ENSCAFG00000000061		198.963	-0.064834	0.116298	-0.557483	0.577197	0.703091	1.05621	protein_coding
ENSCAFG00000000062		0.575882	-2.90099	2.73884	-1.0592	0.289508	1	0	protein_coding
ENSCAFG00000000063	RDH5	69.9526	-0.558953	0.397064	-1.40771	0.159216	0.318461	0.788486	protein_coding
ENSCAFG00000000064	CD63	953.727	1.30088	0.169062	7.69469	1.41834e-14	6.02634e-12	0.597837	protein_coding
ENSCAFG00000000065	GDF11	10.4109	-1.42848	0.460131	-3.10452	0.0019059	0.00998729	0.778426	protein_coding
ENSCAFG00000000066	VPS4B	749.919	0.0065297	0.0921448	0.0708634	0.943506	1	0.616021	protein_coding
ENSCAFG00000000067	KDSR	193.798	-0.0753215	0.195257	-0.385757	0.699677	0.816201	1.05621	protein_coding
ENSCAFG00000000068	BCL2	687.944	-0.273368	0.292659	-0.934083	0.350261	0.683033	0.665385	protein_coding
ENSCAFG00000000069		378.053	0.435329	0.149233	2.91711	0.0035329	0.0143606	0.901386	protein_coding
ENSCAFG00000000070	PHLPP1	143.402	-1.0052	0.286782	-3.5051	0.00045644	0.00272199	0.988863	protein_coding
ENSCAFG00000000071		114.332	0.246681	0.190217	1.29684	0.194686	0.398689	0.727895	protein_coding
ENSCAFG00000000072		72.9224	0.03795	0.236053	0.160769	0.872276	1	0.788486	protein_coding
ENSCAFG00000000073	ZCCHC2	331.98	-0.450497	0.141874	-3.17533	0.00149667	0.00740739	0.901386	protein_coding
ENSCAFG00000000074	MMP19	125.868	2.70536	0.520674	5.19588	2.03756e-07	3.90992e-06	1.31884	protein_coding
ENSCAFG00000000075	TNFRSF11A	46.4487	0.751056	0.412925	1.81887	0.0689312	0.128208	1.06152	protein_coding
ENSCAFG00000000076	PYM1	220.166	0.293208	0.122676	2.39011	0.0168436	0.0484451	0.895766	protein_coding
ENSCAFG00000000078	DGKA	1296.71	-1.13874	0.287783	-3.95692	7.59217e-05	0.000902502	0.654878	protein_coding
ENSCAFG00000000079	RELCH	422.714	0.0142298	0.144992	0.0981422	0.921819	1	0.901386	protein_coding
ENSCAFG00000000080	PMEL	15.899	0.742387	0.657353	1.12936	0.258746	0.354743	1.12075	protein_coding
ENSCAFG00000000081		2.35969	-0.374601	0.927871	-0.403721	0.686418	0.685564	1.29727	pseudogene
ENSCAFG00000000082	CDK2	109.337	-0.293036	0.280561	-1.04446	0.296272	0.557523	0.727895	protein_coding
ENSCAFG00000000083	PIGN	563.084	-0.0131737	0.152142	-0.0865885	0.930999	1	0.620659	protein_coding
ENSCAFG00000000086	CDH20	8.64687	-5.42481	1.22639	-4.42342	9.71526e-06	0.000132335	0.893656	protein_coding
ENSCAFG00000000087	RAB5B	265.63	0.170662	0.125937	1.35514	0.175372	0.299882	0.937246	protein_coding
ENSCAFG00000000088	SUOX	75.3766	0.546164	0.258436	2.11334	0.0345714	0.0736368	1.07401	protein_coding
ENSCAFG00000000089		0.500653	-2.62088	2.79756	-0.936844	0.348839	1	0	protein_coding
ENSCAFG00000000090	MC4R	1.46208	-1.52854	1.45884	-1.04777	0.294743	0.201731	2.57853	protein_coding
ENSCAFG00000000093	CCBE1	3.50786	0.172536	0.858572	0.200957	0.840732	0.937259	1.05959	protein_coding
ENSCAFG00000000094	LMAN1	2638.35	2.28982	0.407781	5.61532	1.96195e-08	9.85792e-07	0.649984	protein_coding
ENSCAFG00000000096	CPLX4	1.21335	-0.330642	1.32017	-0.250454	0.802236	0.455778	2.53553	protein_coding
ENSCAFG00000000097	ERBB3	652.768	2.88804	0.411562	7.01727	2.26239e-12	5.60156e-10	0.597837	protein_coding
ENSCAFG00000000098	RAX	2.34772	-5.56466	2.43986	-2.28073	0.0225645	0.0496128	1.16309	protein_coding
ENSCAFG00000000099	GRP	0.93578	-3.34678	2.5042	-1.33647	0.181397	0.134528	2.62522	protein_coding
ENSCAFG00000000100	SEC11C	2381.4	1.43939	0.322998	4.45634	8.33692e-06	0.000143436	0.699346	protein_coding
ENSCAFG00000000101		2.4722	-3.32933	1.55526	-2.14069	0.0322989	0.0601778	1.29727	protein_coding
ENSCAFG00000000102	PA2G4	1385.75	-0.555338	0.0867926	-6.39845	1.5696e-10	1.7629e-08	0.699346	protein_coding
ENSCAFG00000000103	ZNF532	242.327	1.4235	0.350293	4.06374	4.82922e-05	0.000480701	0.907377	protein_coding
ENSCAFG00000000104	NA	83.7444	0.0396098	0.196717	0.201354	0.840422	1	0.788486	NA
ENSCAFG00000000105	MALT1	1080.54	-0.572071	0.12117	-4.72123	2.34426e-06	5.12992e-05	0.675454	protein_coding
ENSCAFG00000000106	NA	0.611233	-1.30259	2.33542	-0.557752	0.577014	1	0	NA
ENSCAFG00000000107	ALPK2	303.911	-0.834669	0.193991	-4.30261	1.68798e-05	0.000208898	0.895766	protein_coding
ENSCAFG00000000108	ESYT1	589.314	0.663438	0.170228	3.89735	9.72515e-05	0.0011358	0.624941	protein_coding
ENSCAFG00000000109	SMARCC2	1288.16	0.112973	0.0815993	1.38448	0.16621	0.365939	0.691647	protein_coding
ENSCAFG00000000110	MYL6B	9.08547	0.482531	0.49523	0.974356	0.32988	0.522465	0.877762	protein_coding
ENSCAFG00000000111	RNF41	289.596	0.310193	0.116498	2.66265	0.00775273	0.0247362	0.986014	protein_coding
ENSCAFG00000000112	NA	30.8766	0.106543	0.320572	0.332353	0.739622	0.809506	1.12919	NA
ENSCAFG00000000113	ANKRD52	251.506	0.185263	0.154134	1.20196	0.22938	0.375957	0.922763	protein_coding
ENSCAFG00000000115	CS	982.462	0.455405	0.132102	3.44736	0.000566084	0.00436986	0.675454	protein_coding
ENSCAFG00000000116	NEDD4L	732.559	-0.222012	0.114097	-1.94581	0.0516778	0.156094	0.620659	protein_coding
ENSCAFG00000000118		560.601	0.939321	0.238021	3.94638	7.93415e-05	0.0009639	0.624941	protein_coding
ENSCAFG00000000119	PAN2	312.807	0.234274	0.150406	1.55761	0.119325	0.226156	0.907377	protein_coding
ENSCAFG00000000120	IL23A	1.74118	1.62594	1.38245	1.17613	0.239544	0.323623	1.16309	protein_coding
ENSCAFG00000000121	STAT2	1217.3	0.663519	0.158564	4.18455	2.85735e-05	0.000411315	0.649984	protein_coding
ENSCAFG00000000122	APOF	2.67414	-0.914754	0.750759	-1.21844	0.223057	0.296561	1.21003	protein_coding
ENSCAFG00000000123	ATP8B1	37.6321	-0.288242	0.489347	-0.589034	0.555839	0.670722	1.08075	protein_coding
ENSCAFG00000000124	TIMELESS	361.91	-0.0882725	0.158556	-0.556727	0.577714	0.796598	0.901386	protein_coding
ENSCAFG00000000125	NARS1	1051.56	0.355188	0.233538	1.5209	0.128286	0.310874	0.654878	protein_coding
ENSCAFG00000000126	FECH	166.473	0.556942	0.227791	2.44497	0.0144864	0.0411568	0.953526	protein_coding
ENSCAFG00000000127	ONECUT2	3.34766	-1.37095	1.04518	-1.31169	0.189626	0.287456	1.07049	protein_coding
ENSCAFG00000000128	MIP	0.773938	-1.64445	1.51342	-1.08658	0.277222	1	0	protein_coding
ENSCAFG00000000129	ST8SIA3	0.292086	-2.41382	3.28537	-0.734717	0.462512	1	0	protein_coding
ENSCAFG00000000130	SPRYD4	71.4029	1.12307	0.215841	5.20323	1.95857e-07	6.16078e-06	0.734943	protein_coding
ENSCAFG00000000131	GLS2	3.63049	-0.423068	0.702167	-0.602517	0.54683	0.667356	1.07049	protein_coding
ENSCAFG00000000132		314.848	-0.159234	0.144336	-1.10322	0.269933	0.427801	0.922763	protein_coding
ENSCAFG00000000133	WDR7	777.961	-0.144405	0.127417	-1.13333	0.257077	0.562413	0.624941	protein_coding
ENSCAFG00000000134	RBMS2	22.1096	-0.625748	0.424206	-1.4751	0.140185	0.213036	1.14815	protein_coding
ENSCAFG00000000135	BAZ2A	1856.83	0.262678	0.10591	2.4802	0.013131	0.0483986	0.699346	protein_coding
ENSCAFG00000000136	ATP5F1B	4418.6	0.629058	0.180307	3.48881	0.000485178	0.0038684	0.675454	protein_coding
ENSCAFG00000000137	TXNL1	930.378	0.0789609	0.212679	0.371269	0.710437	1	0.620659	protein_coding
ENSCAFG00000000140	TCF4	1471.85	1.00003	0.200547	4.98653	6.14721e-07	1.72422e-05	0.675454	protein_coding
ENSCAFG00000000141	NACA	6981.82	-0.347643	0.117624	-2.95556	0.00312106	0.015867	0.699346	protein_coding
ENSCAFG00000000142		63.4751	-0.648998	0.254835	-2.54674	0.0108736	0.0312514	1.01804	protein_coding
ENSCAFG00000000143	HSD17B6	3.3127	0.282217	0.805574	0.350331	0.726091	0.833573	1.06585	protein_coding
ENSCAFG00000000144	CCDC68	1.49237	-2.20335	1.28486	-1.71487	0.0863699	0.075842	2.57853	protein_coding
ENSCAFG00000000145	RAB27B	2.24407	-1.88983	1.06972	-1.76666	0.0772853	0.126615	1.21003	protein_coding
ENSCAFG00000000147	C1H18orf54	115.913	0.334332	0.322624	1.03629	0.300067	0.527667	0.788486	protein_coding
ENSCAFG00000000148	RDH16	194.675	-1.22749	0.476704	-2.57494	0.0100256	0.0300727	0.987085	protein_coding
ENSCAFG00000000149	STARD6	21.7072	0.636238	0.424126	1.50011	0.133585	0.208891	1.12075	protein_coding
ENSCAFG00000000150	POLI	147.147	-0.513205	0.168205	-3.05107	0.00228027	0.00960247	0.982088	protein_coding
ENSCAFG00000000153		83.7224	0.157974	0.192359	0.821246	0.411506	0.450737	1.31884	pseudogene
ENSCAFG00000000155	NA	2.49016	-2.61899	1.02767	-2.54849	0.0108192	0.0250108	1.35614	NA
ENSCAFG00000000156	MYO1A	10.0028	-1.86746	0.453833	-4.11486	3.87409e-05	0.000407697	0.893656	protein_coding
ENSCAFG00000000157	DCC	4.57579	-1.60274	0.986557	-1.62458	0.104252	0.17781	1.06585	protein_coding
ENSCAFG00000000158	HSD17B4	947.957	-0.0248114	0.123604	-0.200734	0.840907	1	0.665385	protein_coding
ENSCAFG00000000159	NEMP1	554.349	-0.32817	0.0901394	-3.64069	0.000271906	0.00245204	0.665385	protein_coding
ENSCAFG00000000160	NAB2	223.023	-0.128099	0.249647	-0.51312	0.607867	0.803629	0.937246	protein_coding
ENSCAFG00000000162	MEX3C	596.08	-0.138793	0.160855	-0.862849	0.38822	0.741249	0.665385	protein_coding
ENSCAFG00000000163	STAT6	931.163	-0.0453458	0.211387	-0.214516	0.830145	1	0.620659	protein_coding
ENSCAFG00000000164	SMAD4	971.979	0.0336493	0.118669	0.283557	0.77675	1	0.624941	protein_coding
ENSCAFG00000000165	TNFAIP8	440.977	-0.49158	0.242002	-2.0313	0.0422244	0.0986757	0.901386	protein_coding
ENSCAFG00000000166	ELAC1	157.278	0.224616	0.156725	1.43318	0.151805	0.257602	0.982088	protein_coding
ENSCAFG00000000167	DMXL1	2144.01	-0.325711	0.111152	-2.93033	0.00338604	0.0170465	0.691647	protein_coding
ENSCAFG00000000168	ME2	814.055	0.409462	0.154172	2.65589	0.00791005	0.0357479	0.624941	protein_coding
ENSCAFG00000000169	MRO	72.7373	-3.96317	0.643113	-6.16248	7.16154e-10	5.59507e-08	0.788486	protein_coding
ENSCAFG00000000170	MC2R	0.588904	-1.86061	1.98146	-0.939009	0.347726	1	0	protein_coding
ENSCAFG00000000171	NA	0.911277	-2.44791	2.6633	-0.919128	0.358029	0.238794	2.54526	NA
ENSCAFG00000000172	MC5R	273.074	-0.0469567	0.121152	-0.387584	0.698324	0.925729	0.895766	protein_coding
ENSCAFG00000000173	FAM210A	91.6542	0.0231555	0.173242	0.13366	0.893671	0.830475	1.31884	protein_coding
ENSCAFG00000000175		28.8996	-0.26872	0.296739	-0.905577	0.36516	0.707685	0.662912	protein_coding
ENSCAFG00000000176	NA	0.206843	-1.31891	3.30558	-0.398994	0.689897	1	0	NA
ENSCAFG00000000177	NA	1.84618	-4.32087	1.64588	-2.62527	0.00865813	0.0229638	1.21003	NA
ENSCAFG00000000178	LRP1	973.758	1.89704	0.356444	5.32214	1.02552e-07	4.1108e-06	0.620659	protein_coding
ENSCAFG00000000183		5.45497	-1.36632	0.598058	-2.28459	0.0223368	0.0525803	1.07049	protein_coding
ENSCAFG00000000184	MOXD1	19.6045	-0.644372	0.396591	-1.62478	0.10421	0.169506	1.12919	protein_coding
ENSCAFG00000000185	STX7	888.035	-0.136508	0.153188	-0.891114	0.372868	0.758231	0.620659	protein_coding
ENSCAFG00000000187	TAAR5	0.494671	-3.30062	3.23466	-1.02039	0.307543	1	0	protein_coding
ENSCAFG00000000188	NA	0.437972	1.21223	3.27569	0.370069	0.711331	1	0	NA
ENSCAFG00000000189	SLC18B1	55.3125	0.157011	0.272154	0.576919	0.563994	0.706	1.02709	protein_coding
ENSCAFG00000000190	RPS12	7767.49	-0.254258	0.110144	-2.30842	0.0209755	0.0695331	0.699346	protein_coding
ENSCAFG00000000191	NA	1.1039	-0.735817	1.53719	-0.478677	0.632169	0.371916	2.57853	NA
ENSCAFG00000000192	SEMA6A	152.089	-0.609383	0.429958	-1.41731	0.156393	0.248982	1.05621	protein_coding
ENSCAFG00000000193		2.46151	-4.35697	1.20062	-3.62893	0.000284603	0.00144509	1.35614	protein_coding
ENSCAFG00000000194	INHBC	2.96264	-3.149	1.14397	-2.75268	0.00591093	0.0155828	1.35614	protein_coding
ENSCAFG00000000195	SHMT2	646.533	0.953679	0.271873	3.50781	0.000451811	0.00369728	0.665385	protein_coding
ENSCAFG00000000196	EYA4	3.55405	-3.1183	1.18104	-2.6403	0.00828337	0.0244296	1.07049	protein_coding
ENSCAFG00000000197	COMMD10	171.655	-0.0343781	0.116478	-0.295146	0.767883	0.947408	0.953526	protein_coding
ENSCAFG00000000198	ARL14EPL	0.348152	-2.86462	3.26248	-0.878049	0.379917	1	0	protein_coding
ENSCAFG00000000199	LVRN	36.3926	-2.33943	0.578617	-4.04313	5.27414e-05	0.000458167	1.05359	protein_coding
ENSCAFG00000000200	NDUFA4L2	0.980961	0.145093	1.40973	0.102922	0.918025	0.500626	2.57853	protein_coding
ENSCAFG00000000201	NA	17.0031	-0.559957	0.412386	-1.35785	0.174512	0.393719	0.662912	NA
ENSCAFG00000000202	NA	1.32347	-4.71423	1.69729	-2.7775	0.00547792	0.00897892	2.57853	NA
ENSCAFG00000000203	AP3S1	193.279	-0.00152495	0.20083	-0.00759324	0.993942	1	1.05621	protein_coding
ENSCAFG00000000204	ATG12	169.275	0.309188	0.184399	1.67673	0.0935948	0.174005	0.982088	protein_coding
ENSCAFG00000000205	TCF21	2.88306	-5.42348	1.29437	-4.19006	2.78886e-05	0.000225536	1.34685	protein_coding
ENSCAFG00000000206	CDO1	369.234	-1.57554	0.31132	-5.06083	4.17442e-07	8.75766e-06	1.02801	protein_coding
ENSCAFG00000000207	TBPL1	99.7917	-0.217669	0.168123	-1.2947	0.195423	0.249123	1.31884	protein_coding
ENSCAFG00000000209	TMED7	473.178	0.852379	0.137131	6.21581	5.10608e-10	3.32999e-08	1.04467	protein_coding
ENSCAFG00000000210	FEM1C	310.801	0.148061	0.158275	0.935466	0.349548	0.538378	0.895766	protein_coding
ENSCAFG00000000211		0.311627	-2.06334	3.15666	-0.653646	0.51334	1	0	protein_coding
ENSCAFG00000000212	SLC2A12	7.28094	-0.907918	0.618765	-1.46731	0.142293	0.267515	0.877762	protein_coding
ENSCAFG00000000213		0.562934	-2.95414	2.19035	-1.34871	0.177431	1	0	protein_coding
ENSCAFG00000000214	CCDC112	56.5382	-0.564259	0.347749	-1.6226	0.104675	0.183807	1.02709	protein_coding
ENSCAFG00000000215	R3HDM2	670.506	-0.392398	0.120896	-3.24575	0.00117141	0.00816499	0.620659	protein_coding
ENSCAFG00000000216	NA	125.109	-0.180887	0.158116	-1.14402	0.252616	0.490658	0.727895	NA
ENSCAFG00000000217	SGK1	232.247	0.0546682	0.248285	0.220183	0.825728	0.976501	0.986014	protein_coding
ENSCAFG00000000219	TRIM36	68.5155	0.26691	0.232007	1.15044	0.249963	0.369764	1.02709	protein_coding
ENSCAFG00000000220	KCNN2	3.91231	-4.39248	1.29066	-3.40327	0.000665851	0.00344272	1.07049	protein_coding
ENSCAFG00000000221	ALDH8A1	33.0405	-0.595277	0.372564	-1.59778	0.110091	0.186476	1.06152	protein_coding
ENSCAFG00000000223	GLI1	5.85684	-0.961551	0.737581	-1.30365	0.192351	0.288313	1.08171	protein_coding
ENSCAFG00000000224	YTHDC2	795.082	-0.0615818	0.0899006	-0.684999	0.493345	0.889722	0.665385	protein_coding
ENSCAFG00000000225		552.574	-0.472046	0.238419	-1.9799	0.0477147	0.146323	0.620659	protein_coding
ENSCAFG00000000226	HBS1L	1028.48	0.292048	0.185495	1.57442	0.115389	0.271279	0.699346	protein_coding
ENSCAFG00000000228	TMED9	973.394	1.25873	0.267584	4.70406	2.55039e-06	5.94435e-05	0.616021	protein_coding
ENSCAFG00000000229	MARS1	635.689	0.506976	0.147884	3.42819	0.000607616	0.0049043	0.624941	protein_coding
ENSCAFG00000000230	MYB	126.029	-0.436953	0.258836	-1.68814	0.0913837	0.170695	0.982088	protein_coding
ENSCAFG00000000231	B4GALT7	170.807	1.15674	0.171152	6.75856	1.39372e-11	1.63207e-09	0.987085	protein_coding
ENSCAFG00000000233	DCTN2	617.449	0.271803	0.116012	2.34289	0.019135	0.0706021	0.624941	protein_coding
ENSCAFG00000000234	AHI1	461.493	-0.748106	0.163385	-4.57879	4.67676e-06	6.39796e-05	1.02801	protein_coding
ENSCAFG00000000235	N4BP3	34.7702	0.0511296	0.458394	0.111541	0.911188	1	1.02709	protein_coding
ENSCAFG00000000236	RMND5B	457.634	0.677536	0.124038	5.46233	4.69931e-08	1.55684e-06	0.901386	protein_coding
ENSCAFG00000000237		13.223	-1.96136	0.495248	-3.96037	7.48335e-05	0.000569277	1.13698	processed_pseudogene
ENSCAFG00000000238	KIF5A	176.976	-0.531829	0.285279	-1.86424	0.0622878	0.125254	0.988863	protein_coding
ENSCAFG00000000239	PDE7B	23.7701	0.205275	0.43003	0.47735	0.633113	0.718125	1.12919	protein_coding
ENSCAFG00000000240	NHP2	231.327	0.221446	0.184918	1.19754	0.231097	0.358799	0.986014	protein_coding
ENSCAFG00000000241	HNRNPAB	609.504	0.22318	0.172672	1.29251	0.196181	0.469653	0.597837	protein_coding
ENSCAFG00000000242	PHYKPL	75.4979	0.607913	0.185544	3.27639	0.00105144	0.00663262	0.734943	protein_coding
ENSCAFG00000000244	MTFR2	135.831	0.209226	0.396651	0.527481	0.597859	0.783872	0.953526	protein_coding
ENSCAFG00000000245	BCLAF1	2327.1	-0.491004	0.107968	-4.54769	5.42388e-06	0.000106376	0.649984	protein_coding
ENSCAFG00000000246	COL23A1	3.44928	-0.820564	0.840872	-0.975849	0.329139	0.445157	1.07049	protein_coding
ENSCAFG00000000247	MAP7	48.0031	-0.824738	0.290185	-2.84212	0.0044815	0.0152071	1.06152	protein_coding
ENSCAFG00000000248	CLK4	547.612	-0.668338	0.171677	-3.893	9.90105e-05	0.00115816	0.620659	protein_coding
ENSCAFG00000000249	PIP4K2C	504.428	0.00873291	0.13038	0.0669802	0.946597	1	0.659094	protein_coding
ENSCAFG00000000250	ARHGEF25	11.328	-0.522242	0.578801	-0.902283	0.366907	0.572828	0.871202	protein_coding
ENSCAFG00000000251	MAP3K5	581.716	-0.543307	0.214242	-2.53595	0.0112142	0.0468237	0.624941	protein_coding
ENSCAFG00000000252	SLC26A10	1.98937	-2.96381	1.9222	-1.54188	0.123103	0.173458	1.29727	protein_coding
ENSCAFG00000000253	PEX7	240.155	-0.203261	0.122541	-1.65872	0.0971728	0.186452	0.937246	protein_coding
ENSCAFG00000000255	B4GALNT1	12.2367	-0.240774	0.975708	-0.246768	0.805088	1	0.871202	protein_coding
ENSCAFG00000000256	SLC35D3	3.23423	-3.33636	1.20717	-2.76379	0.00571343	0.0181109	1.08171	protein_coding
ENSCAFG00000000257	IL20RA	2.53115	-1.21959	1.13607	-1.07352	0.28304	0.328959	1.34685	protein_coding
ENSCAFG00000000258	IL22RA2	4.00277	-1.52051	0.689656	-2.20474	0.0274726	0.0610334	1.08171	protein_coding
ENSCAFG00000000259	OS9	1086.41	0.808573	0.158012	5.11715	3.10191e-07	1.00092e-05	0.649984	protein_coding
ENSCAFG00000000260	IFNGR1	1247.51	-0.179932	0.138121	-1.30271	0.192674	0.429787	0.654878	protein_coding
ENSCAFG00000000261	RPA3	162.172	0.193787	0.201185	0.96323	0.335432	0.483341	0.987085	protein_coding
ENSCAFG00000000262	OR1X2	0.304235	-1.93349	3.1734	-0.60928	0.542339	1	0	protein_coding
ENSCAFG00000000263		0.475697	-0.0559095	2.43197	-0.0229894	0.981659	1	0	protein_coding
ENSCAFG00000000265	OLIG3	2.4126	-2.96087	1.25398	-2.36118	0.0182168	0.037642	1.34685	protein_coding
ENSCAFG00000000267	TNFAIP3	716.297	0.499196	0.180251	2.76945	0.00561504	0.0274616	0.624941	protein_coding
ENSCAFG00000000268	PROP1	1.29362	-3.69426	1.93071	-1.91342	0.0556946	0.0535581	2.60257	protein_coding
ENSCAFG00000000271		1.09362	-3.91508	1.9388	-2.01933	0.0434525	0.0443289	2.60257	protein_coding
ENSCAFG00000000272	ARFGEF3	131.2	1.85914	0.353053	5.26591	1.39499e-07	3.44855e-06	1.05621	protein_coding
ENSCAFG00000000273	AGAP2	525.628	-0.329307	0.225472	-1.46052	0.144146	0.354504	0.624941	protein_coding
ENSCAFG00000000274	HEBP2	7.79635	-0.640424	0.640438	-0.999979	0.317321	0.505533	0.880357	protein_coding
ENSCAFG00000000275	NHSL1	65.8035	0.489337	0.451377	1.0841	0.278322	0.394842	1.05359	protein_coding
ENSCAFG00000000277	CCDC28A	180.277	0.741061	0.193277	3.83418	0.000125983	0.000920535	1.05621	protein_coding
ENSCAFG00000000278	TSPAN31	83.7481	0.338507	0.208654	1.62233	0.104732	0.243214	0.727895	protein_coding
ENSCAFG00000000279	REPS1	889.704	-0.0525106	0.102925	-0.510183	0.609924	1	0.665385	protein_coding
ENSCAFG00000000280	CDK4	724.238	0.597746	0.184933	3.23222	0.00122832	0.00874255	0.597837	protein_coding
ENSCAFG00000000281	ABRACL	880.088	-0.779942	0.133979	-5.82138	5.8364e-09	3.66436e-07	0.620659	protein_coding
ENSCAFG00000000282	HECA	748.074	-0.267962	0.21274	-1.25957	0.207823	0.474755	0.624941	protein_coding
ENSCAFG00000000283	TXLNB	193.264	0.59961	0.274262	2.18626	0.0287964	0.0680079	0.987085	protein_coding
ENSCAFG00000000285	CITED2	191.913	0.800807	0.167247	4.78817	1.68311e-06	2.74413e-05	1.05621	protein_coding
ENSCAFG00000000287	CYP27B1	5.62125	-1.17245	0.631592	-1.85635	0.0634039	0.120078	1.05959	protein_coding
ENSCAFG00000000288	NA	4.53733	-1.1197	0.82793	-1.35241	0.176245	0.271699	1.06585	NA
ENSCAFG00000000289		0.900051	-3.6391	1.96148	-1.85528	0.0635561	0.0597382	2.57853	processed_pseudogene
ENSCAFG00000000290	METTL1	59.021	0.202732	0.259598	0.780946	0.434834	0.560365	1.06152	protein_coding
ENSCAFG00000000291		0.985636	-2.82743	1.40806	-2.00803	0.0446404	0.045626	2.57853	protein_coding
ENSCAFG00000000293	TSFM	350.648	0.196969	0.153657	1.28188	0.199886	0.305464	1.04467	protein_coding
ENSCAFG00000000294	NMBR	2.37498	-3.89015	1.45392	-2.67564	0.00745878	0.0193491	1.29727	protein_coding
ENSCAFG00000000295	VTA1	486.373	0.244781	0.148632	1.64689	0.0995799	0.252999	0.659094	protein_coding
ENSCAFG00000000296	ADGRG6	229.747	1.16608	0.223312	5.22175	1.77241e-07	4.40817e-06	0.986014	protein_coding
ENSCAFG00000000297	AVIL	21.6895	-1.77551	0.436975	-4.06318	4.84091e-05	0.000399215	1.14815	protein_coding
ENSCAFG00000000300	HIVEP2	2203.46	-0.822218	0.185532	-4.43167	9.35058e-06	0.000165695	0.654878	protein_coding
ENSCAFG00000000303	AIG1	110.738	-0.0522629	0.201736	-0.259066	0.795584	1	0.727895	protein_coding
ENSCAFG00000000304		0.282386	-1.31888	3.30558	-0.398985	0.689904	1	0	protein_coding
ENSCAFG00000000305	ADAT2	38.0841	0.0730842	0.241488	0.302641	0.762163	0.896188	1.01804	protein_coding
ENSCAFG00000000307	PEX3	172.646	0.0498176	0.150427	0.331175	0.740512	0.897563	0.987085	protein_coding
ENSCAFG00000000308	CTDSP2	297.182	0.681583	0.159243	4.28016	1.8676e-05	0.000221619	0.922763	protein_coding
ENSCAFG00000000309	FUCA2	155.043	0.343577	0.196348	1.74984	0.0801456	0.152652	0.988863	protein_coding
ENSCAFG00000000310	ATP23	51.2145	0.218765	0.271413	0.80602	0.420231	0.548341	1.05359	protein_coding
ENSCAFG00000000311	LRIG3	60.6744	-0.487977	0.274569	-1.77725	0.0755274	0.137689	1.06152	protein_coding
ENSCAFG00000000312	PHACTR2	573.363	-0.185921	0.150851	-1.23248	0.21777	0.497671	0.616021	protein_coding
ENSCAFG00000000314		368.339	-0.650898	0.158742	-4.10036	4.12504e-05	0.000425309	0.901386	protein_coding
ENSCAFG00000000316	SLC16A7	45.2585	0.759718	0.345694	2.19766	0.0279735	0.0644924	1.02709	protein_coding
ENSCAFG00000000317	ZC2HC1B	1.78086	-1.91104	1.07212	-1.78248	0.0746716	0.112976	1.34685	protein_coding
ENSCAFG00000000318	PLAGL1	163.109	-0.0140516	0.179604	-0.078237	0.93764	1	0.982088	protein_coding
ENSCAFG00000000320	SERF2	75.4783	-0.114961	0.274044	-0.419498	0.674852	0.785051	1.07401	protein_coding
ENSCAFG00000000322	STX11	253.626	0.890476	0.200713	4.43655	9.14101e-06	0.000122708	0.922763	protein_coding
ENSCAFG00000000323	USP15	761.223	-0.0169982	0.16174	-0.105096	0.9163	1	0.620659	protein_coding
ENSCAFG00000000324	NA	0.655222	-3.19127	2.15655	-1.4798	0.138926	1	0	NA
ENSCAFG00000000326	UTRN	3649.57	-0.550125	0.20469	-2.68759	0.00719689	0.0303664	0.699346	protein_coding
ENSCAFG00000000327		5.94988	-2.34396	0.629965	-3.72077	0.000198614	0.00130733	1.07049	pseudogene
ENSCAFG00000000329	EPM2A	15.7843	0.175279	0.398296	0.440073	0.659884	0.733071	1.14815	protein_coding
ENSCAFG00000000330	FBXO30	275.042	0.314005	0.171525	1.83067	0.0671499	0.132992	0.986014	protein_coding
ENSCAFG00000000331		72.3766	-0.360615	0.238649	-1.51107	0.13077	0.212592	1.07401	protein_coding
ENSCAFG00000000332	GRM6	9.08995	-3.95183	1.28231	-3.0818	0.00205755	0.00964803	0.880357	protein_coding
ENSCAFG00000000333	MON2	1439.13	0.419283	0.146771	2.85671	0.00428062	0.020876	0.675454	protein_coding
ENSCAFG00000000334	ADAMTS2	30.5204	0.609207	0.402729	1.5127	0.130356	0.202242	1.13698	protein_coding
ENSCAFG00000000335	SHPRH	726.141	-0.424856	0.117947	-3.6021	0.000315655	0.00277607	0.665385	protein_coding
ENSCAFG00000000336	HNRNPH1	4503.73	-0.482142	0.11271	-4.2777	1.88833e-05	0.000282138	0.691647	protein_coding
ENSCAFG00000000337	PPM1H	239.947	1.17296	0.223248	5.25406	1.48786e-07	4.04081e-06	0.922763	protein_coding
ENSCAFG00000000338	GRM1	14.7738	-3.83139	1.09063	-3.513	0.00044308	0.00234634	1.14815	protein_coding
ENSCAFG00000000339	AVPR1A	4.4964	-4.2687	1.17528	-3.63208	0.000281146	0.00147249	1.30992	protein_coding
ENSCAFG00000000340		235.844	-0.187573	0.177657	-1.05582	0.291051	0.430915	0.986014	pseudogene
ENSCAFG00000000341		37.912	0.762451	0.316139	2.41176	0.0158759	0.0409012	1.05359	protein_coding
ENSCAFG00000000344	RUFY1	628.672	-0.408694	0.133436	-3.06284	0.00219249	0.0125478	0.665385	protein_coding
ENSCAFG00000000345	SRGAP1	49.8225	-0.0758805	0.309909	-0.244848	0.806574	0.936315	1.01804	protein_coding
ENSCAFG00000000347	CBY3	2.85709	-4.58377	1.50366	-3.04841	0.00230053	0.00847309	1.16309	protein_coding
ENSCAFG00000000348	CANX	3811.64	0.704557	0.236594	2.97791	0.00290219	0.0151436	0.691647	protein_coding
ENSCAFG00000000350	MAML1	623.082	0.08404	0.101909	0.824657	0.409567	0.772703	0.665385	protein_coding
ENSCAFG00000000351	C10H12orf56	10.8581	-0.807923	0.60753	-1.32985	0.183568	0.326874	0.880357	protein_coding
ENSCAFG00000000352	XPOT	2427.94	0.199387	0.172498	1.15588	0.24773	0.503101	0.691647	protein_coding
ENSCAFG00000000353	STXBP5	461.836	0.0653349	0.153479	0.425692	0.670333	0.79715	1.04467	protein_coding
ENSCAFG00000000354	LTC4S	2.90059	-0.213567	0.986589	-0.21647	0.828622	0.837076	1.21003	protein_coding
ENSCAFG00000000355	MGAT4B	464.708	0.626491	0.139624	4.48698	7.22398e-06	9.09961e-05	1.04277	protein_coding
ENSCAFG00000000356	TBK1	1099.04	-0.456799	0.107332	-4.25593	2.0818e-05	0.000317916	0.654878	protein_coding
ENSCAFG00000000357	NA	1.48819	-4.42039	1.39143	-3.17686	0.00148879	0.00324668	2.57853	NA
ENSCAFG00000000359	GNS	590.677	0.563646	0.137465	4.10028	4.12651e-05	0.00057703	0.616021	protein_coding
ENSCAFG00000000360	SQSTM1	413.193	1.54314	0.183271	8.42	3.76476e-17	1.88373e-14	1.02801	protein_coding
ENSCAFG00000000361	TBC1D30	57.6539	-0.219179	0.330309	-0.663558	0.506973	0.62448	1.08075	protein_coding
ENSCAFG00000000364	WIF1	2.27391	-2.43514	1.07394	-2.26748	0.0233607	0.0494217	1.21003	protein_coding
ENSCAFG00000000365	MRNIP	42.3891	-0.18608	0.292566	-0.636028	0.524758	0.649618	1.06152	protein_coding
ENSCAFG00000000366	SASH1	179.725	0.126217	0.330062	0.382403	0.702162	0.818332	1.05621	protein_coding
ENSCAFG00000000367	ENPP3	49.5127	-0.910767	0.452301	-2.01363	0.0440481	0.0921072	1.02709	protein_coding
ENSCAFG00000000370		425.382	0.629331	0.121635	5.17395	2.29195e-07	5.2246e-06	1.04467	protein_coding
ENSCAFG00000000372	UST	490.516	1.58355	0.265394	5.96679	2.41973e-09	1.70172e-07	0.659094	protein_coding
ENSCAFG00000000373	TAB2	2483.43	-0.736307	0.149984	-4.90924	9.14298e-07	2.34065e-05	0.691647	protein_coding
ENSCAFG00000000374	IRAK3	228.431	-0.531044	0.199336	-2.66406	0.00772032	0.0246554	0.986014	protein_coding
ENSCAFG00000000375	ZC3H12D	334.333	-0.453248	0.330935	-1.3696	0.170812	0.269668	1.04277	protein_coding
ENSCAFG00000000376		1.96694	-3.67311	1.80739	-2.03228	0.0421253	0.0741117	1.29727	protein_coding
ENSCAFG00000000377		627.695	0.753912	0.182614	4.12844	3.65229e-05	0.000537853	0.597837	protein_coding
ENSCAFG00000000378	HELB	238.134	-0.244229	0.179656	-1.35942	0.174013	0.309011	0.895766	protein_coding
ENSCAFG00000000379	PPIL4	742.022	-0.60856	0.119986	-5.07191	3.93834e-07	1.29341e-05	0.616021	protein_coding
ENSCAFG00000000380	MED23	705.478	-0.130098	0.0898349	-1.44819	0.147563	0.362939	0.620659	protein_coding
ENSCAFG00000000381	TBC1D9B	1039.63	0.341538	0.128827	2.65113	0.00802228	0.0340106	0.675454	protein_coding
ENSCAFG00000000382	NA	0.837194	-3.05268	1.76165	-1.73285	0.083122	0.0746714	2.53553	NA
ENSCAFG00000000384	GRIP1	12.5166	-1.91184	0.467417	-4.09022	4.30972e-05	0.00044356	0.893656	protein_coding
ENSCAFG00000000385	KATNA1	291.475	-0.0377397	0.161755	-0.233315	0.815517	1	0.907377	protein_coding
ENSCAFG00000000386	ARG1	1.34388	-1.41728	1.16301	-1.21862	0.222987	0.158502	2.62522	protein_coding
ENSCAFG00000000387	LATS1	873.355	-0.406331	0.101054	-4.02093	5.79689e-05	0.000718153	0.665385	protein_coding
ENSCAFG00000000388	TRIM39	86.7655	0.0343698	0.218369	0.157393	0.874935	1	0.727895	protein_coding
ENSCAFG00000000389	NA	5.47691	-3.37547	1.03182	-3.27139	0.00107021	0.00428058	1.30992	NA
ENSCAFG00000000390	NUP43	307.587	0.0351336	0.14502	0.242267	0.808573	1	0.922763	protein_coding
ENSCAFG00000000391	RASGEF1C	14.6492	-2.75682	0.758017	-3.63689	0.000275955	0.0016087	1.14815	protein_coding
ENSCAFG00000000393	PCMT1	335.236	0.304875	0.165788	1.83895	0.0659225	0.140736	0.901386	protein_coding
ENSCAFG00000000394	RPP21	96.3711	0.368641	0.174721	2.10988	0.0348684	0.0629457	1.31884	protein_coding
ENSCAFG00000000395	MAPK9	776.146	0.11071	0.0806102	1.3734	0.169627	0.38418	0.665385	protein_coding
ENSCAFG00000000396	GNL1	286.343	0.0839279	0.157184	0.533947	0.593378	0.789418	0.937246	protein_coding
ENSCAFG00000000397	CAND1	2191.4	0.0814986	0.137173	0.594131	0.552424	0.934052	0.699346	protein_coding
ENSCAFG00000000398	LRP11	269.265	-0.130508	0.170981	-0.763293	0.445289	0.638295	0.922763	protein_coding
ENSCAFG00000000399		13.5017	-0.658952	0.460418	-1.4312	0.152372	0.227789	1.14815	protein_coding
ENSCAFG00000000400		1.33939	-2.68187	1.35644	-1.97714	0.0480262	0.0474537	2.62522	protein_coding
ENSCAFG00000000402	PPP1R14C	1.27369	-4.68382	2.75127	-1.70242	0.0886765	0.0782139	2.54526	protein_coding
ENSCAFG00000000404	IYD	18.7507	-4.76934	0.770171	-6.19258	5.91887e-10	3.50029e-08	1.13698	protein_coding
ENSCAFG00000000405	PLEKHG1	437.254	-0.779297	0.256729	-3.03549	0.00240149	0.00964563	1.02801	protein_coding
ENSCAFG00000000406	PPP1R10	939.929	0.0275303	0.137118	0.200778	0.840873	1	0.665385	protein_coding
ENSCAFG00000000407	DYRK2	224.916	-0.534676	0.286761	-1.86453	0.0622468	0.132033	0.922763	protein_coding
ENSCAFG00000000408	IFNG	19.8717	1.73512	0.662568	2.61878	0.00882453	0.0371325	0.662912	protein_coding
ENSCAFG00000000409	IL26	2.84445	1.30445	1.14838	1.13591	0.255996	0.303791	1.34685	protein_coding
ENSCAFG00000000410	IL22	0.730237	-3.38909	2.06031	-1.64494	0.0999826	1	0	protein_coding
ENSCAFG00000000411	MRPS18B	351.81	0.257619	0.148546	1.73427	0.0828699	0.149917	1.04467	protein_coding
ENSCAFG00000000412	MDM1	204.037	0.045466	0.160215	0.283781	0.776578	0.931473	0.987085	protein_coding
ENSCAFG00000000413	MTHFD1L	685.509	-0.103498	0.187295	-0.552595	0.580541	1	0.624941	protein_coding
ENSCAFG00000000414	ATAT1	43.9692	-0.609848	0.29838	-2.04386	0.0409674	0.0871666	1.02709	protein_coding
ENSCAFG00000000415	RAP1B	2835.68	0.00232594	0.128552	0.0180934	0.985564	1	0.675454	protein_coding
ENSCAFG00000000416	C12H6orf136	196.836	0.280937	0.146718	1.91481	0.0555163	0.108125	1.05621	protein_coding
ENSCAFG00000000417	NUP107	396.957	-0.304135	0.151671	-2.00524	0.0449378	0.10359	0.901386	protein_coding
ENSCAFG00000000418	MDM2	1363.69	0.554348	0.206574	2.68353	0.00728488	0.0324606	0.649984	protein_coding
ENSCAFG00000000419	AKAP12	139.245	-0.09662	0.306519	-0.315217	0.752597	0.913241	0.982088	protein_coding
ENSCAFG00000000420	NA	114.011	-1.0787	0.30627	-3.52206	0.000428212	0.00326825	0.734943	NA
ENSCAFG00000000421	NA	1.13966	-4.10528	1.49845	-2.73968	0.00614994	0.00991156	2.53553	NA
ENSCAFG00000000422	ZBTB2	427.028	-0.2231	0.107739	-2.07075	0.0383822	0.11748	0.659094	protein_coding
ENSCAFG00000000423	RMND1	122.298	-0.599582	0.178644	-3.3563	0.000789924	0.00333698	1.31884	protein_coding
ENSCAFG00000000424	CPSF6	814.108	-0.410006	0.105355	-3.89167	9.95572e-05	0.00110183	0.665385	protein_coding
ENSCAFG00000000425	ARMT1	249.369	-0.0431011	0.14065	-0.306442	0.759268	0.951691	0.937246	protein_coding
ENSCAFG00000000426	LYZ	3906.9	0.637372	0.379566	1.67921	0.0931106	0.230283	0.691647	protein_coding
ENSCAFG00000000427	DHX16	446.432	-0.0946763	0.158088	-0.598884	0.54925	0.682717	1.04467	protein_coding
ENSCAFG00000000428	YEATS4	153.601	-0.573228	0.138925	-4.12616	3.68871e-05	0.000342173	1.05621	protein_coding
ENSCAFG00000000429	CCDC170	18.0812	-0.957355	0.389265	-2.45939	0.0139173	0.0348292	1.13698	protein_coding
ENSCAFG00000000430	ESR1	19.4735	-0.931024	0.466058	-1.99766	0.0457539	0.0886874	1.12075	protein_coding
ENSCAFG00000000431	FRS2	142.507	-0.13768	0.161486	-0.852584	0.39389	0.548489	0.987085	protein_coding
ENSCAFG00000000432	CCT2	1148.63	-0.0172404	0.147548	-0.116846	0.906982	1	0.649984	protein_coding
ENSCAFG00000000433	GFPT2	34.5464	-0.486404	0.273914	-1.77576	0.0757729	0.142695	1.01804	protein_coding
ENSCAFG00000000434	LRRC10	2.32351	-5.12482	1.40148	-3.65673	0.000255454	0.00149883	1.16309	protein_coding
ENSCAFG00000000435	BEST3	3.97136	-6.30637	1.47379	-4.27902	1.87716e-05	0.000194579	1.08171	protein_coding
ENSCAFG00000000436	RAB3IP	104.72	-0.12218	0.195457	-0.625098	0.531907	0.650607	1.07401	protein_coding
ENSCAFG00000000437	PPP1R18	1572.33	-0.175489	0.155184	-1.13084	0.258123	0.5294	0.675454	protein_coding
ENSCAFG00000000439	MYRFL	3.31118	-1.64794	0.867125	-1.90046	0.0573726	0.110778	1.05959	protein_coding
ENSCAFG00000000441	CNOT2	986.666	-0.314402	0.0943637	-3.33182	0.000862812	0.00626853	0.649984	protein_coding
ENSCAFG00000000442	MDC1	1430.16	-0.159813	0.099693	-1.60305	0.108923	0.261393	0.691647	protein_coding
ENSCAFG00000000443		2869.29	0.140562	0.19009	0.739452	0.459632	0.857467	0.649984	protein_coding
ENSCAFG00000000444	FLOT1	1519.46	0.220198	0.097677	2.25435	0.0241743	0.0819706	0.654878	protein_coding
ENSCAFG00000000445	SYNE1	2509.36	-0.0638503	0.133706	-0.477542	0.632976	1	0.675454	protein_coding
ENSCAFG00000000446	PTPRB	157.988	-0.312683	0.332638	-0.94001	0.347212	0.47016	1.05621	protein_coding
ENSCAFG00000000447	IER3	44.7681	0.0198566	0.37076	0.0535564	0.957289	1	1.01804	protein_coding
ENSCAFG00000000448	DDR1	215.458	-0.8549	0.338091	-2.52861	0.0114516	0.0334256	0.986014	protein_coding
ENSCAFG00000000450	TSPAN8	10.9222	-0.580271	0.613902	-0.945217	0.344548	0.539568	0.880357	protein_coding
ENSCAFG00000000451	LGR5	1.00554	-3.28572	1.78008	-1.84582	0.0649177	0.0602437	2.60257	protein_coding
ENSCAFG00000000453	ZFC3H1	1382.03	-0.579401	0.187699	-3.08687	0.00202276	0.0113678	0.699346	protein_coding
ENSCAFG00000000454	VARS2	831.35	0.138456	0.12597	1.09912	0.271714	0.558898	0.665385	protein_coding
ENSCAFG00000000456	NA	69.724	-0.433359	0.18407	-2.35432	0.0185568	0.0455645	1.07401	NA
ENSCAFG00000000457	NA	227.297	0.176577	0.162121	1.08917	0.276078	0.446035	0.895766	NA
ENSCAFG00000000458	RAB21	314.75	-0.143361	0.100368	-1.42836	0.153189	0.258665	0.986014	protein_coding
ENSCAFG00000000459	TBC1D15	390.64	0.240258	0.143452	1.67484	0.0939665	0.187195	0.901386	protein_coding
ENSCAFG00000000460	LAPTM4B	31.8465	0.554058	0.601018	0.921866	0.356598	0.478754	1.06152	protein_coding
ENSCAFG00000000462	TPH2	1.35669	-1.8465	1.86697	-0.989035	0.322646	0.220273	2.53553	protein_coding
ENSCAFG00000000463	NA	12.9648	-0.447721	0.440424	-1.01657	0.309358	0.489989	0.893656	NA
ENSCAFG00000000464	CNOT6	683.537	-0.197509	0.181048	-1.09092	0.275308	0.597052	0.620659	protein_coding
ENSCAFG00000000465	NA	95.4813	-0.355639	0.289342	-1.22913	0.219024	0.437683	0.727895	NA
ENSCAFG00000000469	POP1	247.371	-0.00445074	0.17662	-0.0251995	0.979896	1	0.907377	protein_coding
ENSCAFG00000000470		1.84372	-4.22376	1.67581	-2.52043	0.0117213	0.0275656	1.29727	protein_coding
ENSCAFG00000000471		1.77599	-4.71546	1.67418	-2.81659	0.00485369	0.0146124	1.21003	protein_coding
ENSCAFG00000000472	C12H6orf15	0.0973776	-1.67593	3.30558	-0.507002	0.612154	1	0	protein_coding
ENSCAFG00000000473	TRHDE	7.2771	-3.13656	0.947732	-3.30954	0.00093448	0.00520312	0.893656	protein_coding
ENSCAFG00000000474	CDSN	2.95111	-3.07408	1.69434	-1.81433	0.0696277	0.106772	1.34685	protein_coding
ENSCAFG00000000475	NA	2.01194	-1.33637	0.903374	-1.47931	0.139058	0.191665	1.29727	NA
ENSCAFG00000000478	CCHCR1	297.301	-0.823012	0.213214	-3.86003	0.000113372	0.000942181	0.922763	protein_coding
ENSCAFG00000000479	KCNC2	14.3485	-4.39906	1.06856	-4.11681	3.84159e-05	0.000330651	1.14815	protein_coding
ENSCAFG00000000480	NIPAL2	369.483	-0.40483	0.141285	-2.86533	0.00416574	0.0145574	1.04467	protein_coding
ENSCAFG00000000481	CAPS2	21.473	-1.56118	0.605933	-2.57648	0.00998113	0.0408744	0.662912	protein_coding
ENSCAFG00000000482	FLT4	229.123	1.53841	0.500053	3.07649	0.00209456	0.0092985	0.937246	protein_coding
ENSCAFG00000000483	TCF19	106.664	-0.0992064	0.200727	-0.494235	0.62114	0.932472	0.788486	protein_coding
ENSCAFG00000000484	STK3	220.77	0.161729	0.160279	1.00905	0.312952	0.476397	0.937246	protein_coding
ENSCAFG00000000485		2.76269	-5.37772	1.38387	-3.88599	0.000101913	0.000657864	1.29727	protein_coding
ENSCAFG00000000487	DLA88	19400.1	0.864281	0.194118	4.45236	8.49329e-06	0.000149373	0.675454	protein_coding
ENSCAFG00000000488	KCNS2	1.44333	-3.88496	1.8852	-2.06077	0.0393253	0.0412774	2.57853	protein_coding
ENSCAFG00000000489	NA	14.5754	-0.131716	0.42475	-0.310101	0.756484	1	0.662912	NA
ENSCAFG00000000491		4.40109	-1.45547	0.782751	-1.85943	0.0629667	0.119437	1.05959	protein_coding
ENSCAFG00000000492	NA	1635.4	0.403723	0.349501	1.15514	0.248033	0.499091	0.699346	NA
ENSCAFG00000000493	OSR2	2.87634	-2.76653	0.974957	-2.83759	0.00454556	0.0127099	1.35614	protein_coding
ENSCAFG00000000494	OR2AI2	1.14672	-3.4787	1.96659	-1.7689	0.0769103	0.0692033	2.57853	protein_coding
ENSCAFG00000000496	NA	100.563	-0.192372	0.166545	-1.15507	0.248061	0.301211	1.31884	NA
ENSCAFG00000000497		1002.26	1.4661	0.317512	4.61747	3.88439e-06	7.63729e-05	0.691647	protein_coding
ENSCAFG00000000498		872.642	1.3227	0.351716	3.7607	0.000169437	0.00177918	0.620659	protein_coding
ENSCAFG00000000500	NA	11133.6	1.36453	0.262732	5.19361	2.06259e-07	6.7052e-06	0.699346	NA
ENSCAFG00000000502		935.794	1.62075	0.329429	4.91988	8.65982e-07	2.31624e-05	0.665385	protein_coding
ENSCAFG00000000506	MCCD1	0.414213	0.102762	2.51848	0.0408033	0.967453	1	0	protein_coding
ENSCAFG00000000507	VPS13B	2287.09	-0.452145	0.155352	-2.91045	0.00360909	0.0187515	0.654878	protein_coding
ENSCAFG00000000509	DDX39B	1669.22	-0.0503696	0.102433	-0.491734	0.622907	1	0.691647	protein_coding
ENSCAFG00000000510	PRR16	11.2496	-1.07337	0.821546	-1.30653	0.191372	0.337963	0.880357	protein_coding
ENSCAFG00000000512	SRFBP1	131.299	-0.400221	0.167056	-2.39573	0.0165872	0.0445493	0.987085	protein_coding
ENSCAFG00000000513	ATP6V1G2	3.66576	-0.690547	0.809341	-0.853222	0.393536	0.517768	1.05959	protein_coding
ENSCAFG00000000515	LTA	59.8906	-1.01816	0.43236	-2.35488	0.0185285	0.0458833	1.06152	protein_coding
ENSCAFG00000000517	TNF	142.389	-0.864078	0.345991	-2.4974	0.0125106	0.0339332	1.05621	protein_coding
ENSCAFG00000000519		1.32378	-4.2784	1.82815	-2.34029	0.0192687	0.0233773	2.62522	protein_coding
ENSCAFG00000000522	SNCAIP	18.7574	-0.704072	0.586159	-1.20116	0.229689	0.318553	1.13698	protein_coding
ENSCAFG00000000523	NA	7.95444	-1.83192	0.600586	-3.05023	0.00228665	0.0104999	0.877762	NA
ENSCAFG00000000525	GLIPR1	483.269	0.407489	0.160728	2.53527	0.011236	0.0314028	1.04467	protein_coding
ENSCAFG00000000528	NA	241.29	-0.162072	0.149285	-1.08565	0.277633	0.44365	0.907377	NA
ENSCAFG00000000529	RGS22	95.5214	-2.0021	0.489101	-4.09342	4.25061e-05	0.000320871	1.31884	protein_coding
ENSCAFG00000000530	SNX2	1308.89	-0.323299	0.105974	-3.05073	0.00228289	0.0125622	0.691647	protein_coding
ENSCAFG00000000532		0.77242	1.12319	1.74016	0.645454	0.518633	1	0	pseudogene
ENSCAFG00000000533	PRRC2A	2601.88	0.238091	0.109989	2.16468	0.0304125	0.0930961	0.699346	protein_coding
ENSCAFG00000000534	SNX24	11.6692	0.758773	0.462463	1.64072	0.100856	0.202582	0.877762	protein_coding
ENSCAFG00000000535	MYCT1	122.537	0.682155	0.479172	1.42361	0.154559	0.205984	1.31884	protein_coding
ENSCAFG00000000536	NA	1.82048	-0.722936	1.28577	-0.562258	0.57394	0.575106	1.35614	NA
ENSCAFG00000000538	VIP	2.69215	-1.92756	0.94497	-2.03981	0.0413688	0.0795503	1.16309	protein_coding
ENSCAFG00000000540		1.75049	-0.182459	1.04427	-0.174723	0.861297	0.791339	1.35614	protein_coding
ENSCAFG00000000543	CEP120	981.882	-0.0754606	0.100532	-0.750611	0.452887	0.8028	0.699346	protein_coding
ENSCAFG00000000544	FBXO43	2.13333	-2.32537	1.15095	-2.02038	0.0433437	0.0826059	1.16309	protein_coding
ENSCAFG00000000545	NA	0.7144	-2.6771	2.67203	-1.0019	0.316393	1	0	NA
ENSCAFG00000000547	FBXO5	235.639	0.191456	0.310218	0.617167	0.537125	0.757262	0.895766	protein_coding
ENSCAFG00000000548	NA	41.9732	-0.665918	0.249494	-2.66907	0.00760611	0.023104	1.05359	NA
ENSCAFG00000000549	MTRF1L	81.5222	-0.353539	0.236916	-1.49226	0.135632	0.280513	0.788486	protein_coding
ENSCAFG00000000550	RGS17	11.4354	-1.20179	0.514048	-2.3379	0.0193923	0.0547765	0.880357	protein_coding
ENSCAFG00000000554		59.9562	0.154318	0.214013	0.721068	0.470868	0.617511	1.01804	protein_coding
ENSCAFG00000000555	RNF19A	1464.7	-0.454548	0.126577	-3.59109	0.000329301	0.00278295	0.691647	protein_coding
ENSCAFG00000000557	CSNK1G3	877.987	-0.0504912	0.158728	-0.3181	0.750409	1	0.620659	protein_coding
ENSCAFG00000000558	ACR	2.30951	-5.52477	1.40436	-3.93401	8.35387e-05	0.00054421	1.34685	protein_coding
ENSCAFG00000000561	MIOX	9.88199	0.608302	0.503978	1.207	0.227432	0.388209	0.880357	protein_coding
ENSCAFG00000000562		323.974	-0.408348	0.32806	-1.24473	0.21323	0.36317	0.895766	protein_coding
ENSCAFG00000000563	SNX31	5.26666	-2.20651	0.738481	-2.9879	0.00280899	0.0105551	1.07049	protein_coding
ENSCAFG00000000564	SCO2	38.3044	-0.0722069	0.31585	-0.228611	0.819171	0.940827	1.02709	protein_coding
ENSCAFG00000000565		1.06032	-2.44239	1.74015	-1.40355	0.160453	0.123965	2.57853	protein_coding
ENSCAFG00000000566	ARSA	551.219	0.961477	0.150484	6.38925	1.66701e-10	1.9167e-08	0.665385	protein_coding
ENSCAFG00000000567	PABPC1	9148.78	-0.0646359	0.194701	-0.331975	0.739908	1	0.675454	protein_coding
ENSCAFG00000000568	MAPK8IP2	23.6522	-0.228127	0.514814	-0.443124	0.657676	0.740226	1.12919	protein_coding
ENSCAFG00000000569	ZNF608	288.369	-0.0442562	0.200664	-0.220549	0.825443	1	0.937246	protein_coding
ENSCAFG00000000570	SCAF8	1459.73	-0.689751	0.144441	-4.77533	1.79416e-06	4.11846e-05	0.675454	protein_coding
ENSCAFG00000000571	NA	0.194598	-1.67593	3.30558	-0.507002	0.612154	1	0	NA
ENSCAFG00000000572	LMF2	244.798	0.408915	0.254243	1.60836	0.107756	0.20532	0.922763	pseudogene
ENSCAFG00000000575	BAG6	1401.75	0.335125	0.0968272	3.46106	0.000538056	0.00432849	0.649984	protein_coding
ENSCAFG00000000576	NA	177.077	-1.22162	0.348684	-3.50351	0.000459172	0.00273133	0.988863	NA
ENSCAFG00000000577	TIAM2	19.2218	-0.00517651	0.415664	-0.0124536	0.990064	1	1.12919	protein_coding
ENSCAFG00000000578		0.604054	-3.04488	2.72715	-1.11651	0.264206	1	0	protein_coding
ENSCAFG00000000579	CHKB	147.73	0.381603	0.17481	2.18296	0.0290386	0.0683868	0.988863	protein_coding
ENSCAFG00000000580		1744.91	-0.156675	0.0880543	-1.7793	0.0751906	0.192078	0.699346	protein_coding
ENSCAFG00000000581	TFB1M	27.1563	0.0151889	0.395551	0.0383995	0.969369	0.982587	1.14815	protein_coding
ENSCAFG00000000582	GRAMD2B	545.581	-0.0607436	0.163281	-0.372018	0.70988	1	0.616021	protein_coding
ENSCAFG00000000583	CLDN20	1.07287	-2.84844	2.12747	-1.33888	0.180609	0.137423	2.54526	protein_coding
ENSCAFG00000000584	ZNF706	474.421	0.160576	0.223332	0.718999	0.472141	0.866331	0.659094	protein_coding
ENSCAFG00000000586	CPT1B	71.5456	0.390342	0.380786	1.0251	0.305318	0.566358	0.734943	protein_coding
ENSCAFG00000000587	GRHL2	9.8189	-3.08774	0.738802	-4.17938	2.92301e-05	0.000329563	0.877762	protein_coding
ENSCAFG00000000588	ALDH7A1	323.105	0.546869	0.235119	2.32593	0.0200226	0.0541351	0.922763	protein_coding
ENSCAFG00000000589	NOX3	2.53872	-4.83189	1.19133	-4.05589	4.99443e-05	0.000392621	1.21003	protein_coding
ENSCAFG00000000590	PHAX	697.922	-1.45101	0.262626	-5.52499	3.29501e-08	1.57979e-06	0.620659	protein_coding
ENSCAFG00000000592	TEX43	0.649529	-3.04379	2.67844	-1.1364	0.255788	1	0	protein_coding
ENSCAFG00000000593	LMNB1	1021.14	0.117965	0.267849	0.440415	0.659636	1	0.691647	protein_coding
ENSCAFG00000000594	MARCHF3	17.0011	0.745891	0.430147	1.73404	0.0829111	0.141176	1.12919	protein_coding
ENSCAFG00000000595		0.0989295	-1.67593	3.30558	-0.507002	0.612154	1	0	protein_coding
ENSCAFG00000000596	NA	1.04851	-3.88278	1.59631	-2.43235	0.0150013	0.0197179	2.54526	NA
ENSCAFG00000000598	APOM	8.94448	-0.0425262	0.493304	-0.0862068	0.931302	1	0.893656	protein_coding
ENSCAFG00000000600	C6orf47	103.925	0.456951	0.23265	1.96411	0.0495172	0.0973828	1.07401	protein_coding
ENSCAFG00000000601	GPANK1	141.368	0.1286	0.144814	0.888039	0.37452	0.525741	0.988863	protein_coding
ENSCAFG00000000602	RRM2B	200.761	-0.382577	0.1233	-3.10281	0.00191694	0.00792319	1.05621	protein_coding
ENSCAFG00000000603	NCAPH2	814.627	0.18663	0.15138	1.23286	0.217629	0.497453	0.616021	protein_coding
ENSCAFG00000000604		247.983	0.314782	0.152746	2.06082	0.0393204	0.0916222	0.922763	protein_coding
ENSCAFG00000000606	LY6G5C	1.06793	-3.0149	1.3528	-2.22864	0.0258376	0.0294173	2.62522	protein_coding
ENSCAFG00000000607	ABHD16A	562.189	0.123121	0.176736	0.696638	0.486029	0.879607	0.665385	protein_coding
ENSCAFG00000000608	ARID1B	1005.51	-0.173369	0.117597	-1.47426	0.140411	0.326144	0.675454	protein_coding
ENSCAFG00000000609	ADM2	3.67992	-0.962877	1.19298	-0.807117	0.419599	0.542341	1.06585	protein_coding
ENSCAFG00000000610		1.06789	-3.00697	1.48028	-2.03136	0.0422187	0.0430393	2.62522	protein_coding
ENSCAFG00000000611	MEGF10	32.2004	1.21413	0.658601	1.8435	0.0652566	0.120944	1.08075	protein_coding
ENSCAFG00000000612	SBF1	1129.94	0.131606	0.178145	0.738761	0.460052	0.833549	0.675454	protein_coding
ENSCAFG00000000613		0.180506	-0.233259	3.30558	-0.0705652	0.943744	1	0	protein_coding
ENSCAFG00000000614	LY6G6C	0.383897	-2.33976	3.27193	-0.715101	0.474546	1	0	protein_coding
ENSCAFG00000000615	MPIG6B	0.674251	-2.21945	1.926	-1.15236	0.249174	1	0	protein_coding
ENSCAFG00000000616	TMEM242	68.0876	0.717077	0.203355	3.52624	0.00042151	0.00246033	1.02709	protein_coding
ENSCAFG00000000617	DDAH2	10.0987	0.159889	0.453985	0.352191	0.724695	0.971608	0.871202	protein_coding
ENSCAFG00000000618	ZDHHC14	72.7194	-0.398934	0.258512	-1.54319	0.122784	0.259116	0.788486	protein_coding
ENSCAFG00000000619	UBR5	2606.43	-0.0747354	0.0898262	-0.832	0.405409	0.737708	0.699346	protein_coding
ENSCAFG00000000620	PPP6R2	683.296	0.375825	0.0992612	3.78623	0.000152953	0.00164794	0.616021	protein_coding
ENSCAFG00000000621	CLIC1	1553.16	0.270074	0.14767	1.8289	0.0674152	0.17566	0.699346	protein_coding
ENSCAFG00000000622	PRRC1	592.113	1.13686	0.283731	4.00681	6.15432e-05	0.000797208	0.620659	protein_coding
ENSCAFG00000000623	NA	0.0973776	-1.67593	3.30558	-0.507002	0.612154	1	0	NA
ENSCAFG00000000624		0.797739	-2.8934	1.83425	-1.57742	0.114698	0.0956954	2.54526	protein_coding
ENSCAFG00000000625	CCDC192	0.392449	-2.98339	3.25622	-0.916214	0.359555	1	0	protein_coding
ENSCAFG00000000626		59.7633	-0.427306	0.236078	-1.81002	0.070292	0.133508	1.02709	protein_coding
ENSCAFG00000000627	SNX9	485.635	0.294146	0.171365	1.71649	0.0860729	0.154969	1.04277	protein_coding
ENSCAFG00000000628	SAPCD1	1.1771	-1.61865	1.26007	-1.28457	0.198942	0.148667	2.53553	protein_coding
ENSCAFG00000000629	DENND6B	50.0502	-0.231143	0.2507	-0.92199	0.356534	0.481735	1.05359	protein_coding
ENSCAFG00000000630	VWA7	26.7696	-0.321492	0.350769	-0.916536	0.359386	0.451913	1.14815	protein_coding
ENSCAFG00000000632		41.6486	-0.693014	0.353443	-1.96075	0.0499078	0.101469	1.02709	protein_coding
ENSCAFG00000000634		1.2531	-0.713481	2.40756	-0.296351	0.766962	0.43039	2.60257	protein_coding
ENSCAFG00000000636	VARS1	1423.46	0.539145	0.151249	3.56462	0.000364388	0.00299173	0.699346	protein_coding
ENSCAFG00000000637	SLC12A2	537.266	-0.637908	0.187884	-3.39522	0.00068573	0.00559505	0.597837	protein_coding
ENSCAFG00000000638	KLF10	307.856	0.484501	0.217991	2.22257	0.0262447	0.067541	0.907377	protein_coding
ENSCAFG00000000639	HSPA1L	35.5155	0.0329981	0.258498	0.127653	0.898423	1	1.01804	protein_coding
ENSCAFG00000000640	NA	13.0688	-3.13891	0.923399	-3.3993	0.000675587	0.00448213	0.778426	NA
ENSCAFG00000000641		347.513	0.880646	0.178478	4.93421	8.04743e-07	1.50905e-05	1.04467	protein_coding
ENSCAFG00000000642	NEU1	1031.94	0.53881	0.212665	2.53361	0.0112896	0.0431574	0.699346	protein_coding
ENSCAFG00000000643	AZIN1	746.337	0.632812	0.222384	2.84558	0.0044331	0.0230523	0.616021	protein_coding
ENSCAFG00000000644	SYNJ2	230.041	0.180066	0.188848	0.953501	0.340337	0.508457	0.937246	protein_coding
ENSCAFG00000000646		1.34177	-3.294	1.84261	-1.78769	0.0738265	0.0661043	2.62522	protein_coding
ENSCAFG00000000647	SERAC1	197.864	-0.0972087	0.184877	-0.525801	0.599026	0.766772	0.982088	protein_coding
ENSCAFG00000000649	ATP6V1C1	342.956	0.236872	0.10487	2.25873	0.0238999	0.0570949	1.02801	protein_coding
ENSCAFG00000000652	TULP4	436.915	0.634953	0.171696	3.69812	0.000217204	0.00143361	1.04467	protein_coding
ENSCAFG00000000653		1.2408	-4.12846	1.55372	-2.65715	0.00788049	0.011972	2.54526	protein_coding
ENSCAFG00000000654	FZD6	110.966	0.154596	0.337366	0.458243	0.646778	0.759681	1.07401	protein_coding
ENSCAFG00000000655	TMEM181	501.068	1.8342	0.357504	5.13057	2.88859e-07	7.21387e-06	0.901386	protein_coding
ENSCAFG00000000656	CTHRC1	8.26548	-0.578351	0.648241	-0.892185	0.372294	0.634081	0.778426	protein_coding
ENSCAFG00000000657	DYNLT1	161.768	0.64881	0.150529	4.31021	1.63101e-05	0.00019242	0.953526	protein_coding
ENSCAFG00000000658	SLC44A4	1.82133	-5.1998	1.39511	-3.72717	0.000193639	0.00109959	1.29727	protein_coding
ENSCAFG00000000659	SYTL3	222.752	0.765037	0.260795	2.93348	0.00335183	0.0138643	0.895766	protein_coding
ENSCAFG00000000661	EZR	4849.4	-0.455734	0.140246	-3.24954	0.00115591	0.0078017	0.649984	protein_coding
ENSCAFG00000000662	NA	0.27332	-0.580807	2.69534	-0.215486	0.829389	1	0	NA
ENSCAFG00000000663	DCAF13	506.982	-0.0784488	0.147796	-0.530791	0.595564	1	0.659094	protein_coding
ENSCAFG00000000664	RSPH3	16.514	-1.39537	0.408589	-3.41509	0.000637599	0.00319431	1.12919	protein_coding
ENSCAFG00000000665	TAGAP	870.023	0.593772	0.174705	3.39871	0.000677048	0.00509135	0.665385	protein_coding
ENSCAFG00000000667	FNDC1	54.0535	-0.705637	0.355721	-1.98368	0.0472915	0.0935792	1.08075	protein_coding
ENSCAFG00000000669	EHMT2	647.995	0.283621	0.106179	2.67115	0.00755919	0.0344698	0.624941	protein_coding
ENSCAFG00000000670	RIMS2	12.3894	-1.75422	0.48492	-3.61753	0.000297426	0.00213179	0.871202	protein_coding
ENSCAFG00000000671	SOD2	1361.68	0.664849	0.236704	2.80878	0.00497295	0.0230484	0.691647	protein_coding
ENSCAFG00000000672	NA	0.44727	-3.20295	3.24082	-0.988317	0.322997	1	0	NA
ENSCAFG00000000673	PLXNB2	464.236	0.189241	0.13005	1.45514	0.145631	0.237475	1.04277	protein_coding
ENSCAFG00000000674	ZBTB12	40.6123	0.745946	0.264065	2.82486	0.0047302	0.0156265	1.08075	protein_coding
ENSCAFG00000000675	DCSTAMP	5.28525	0.615009	0.758882	0.810415	0.417702	0.542967	1.05959	protein_coding
ENSCAFG00000000676	DPYS	1.45515	-1.33039	1.7535	-0.758705	0.448029	0.280684	2.60257	protein_coding
ENSCAFG00000000677	LRP12	20.3321	-0.889818	0.436184	-2.04001	0.0413496	0.0803674	1.14815	protein_coding
ENSCAFG00000000678	ZFPM2	32.4412	0.332951	0.348116	0.956437	0.338852	0.45919	1.06152	protein_coding
ENSCAFG00000000679	SKIV2L	394.237	0.416354	0.163823	2.54148	0.0110383	0.0444224	0.659094	protein_coding
ENSCAFG00000000680	OXR1	1169.03	-0.478097	0.20175	-2.36976	0.0177998	0.0647444	0.649984	protein_coding
ENSCAFG00000000681	FBN2	20.2141	-1.28488	0.45527	-2.82225	0.00476884	0.0153055	1.12075	protein_coding
ENSCAFG00000000682	ABRA	13.8064	-3.53159	0.758109	-4.65843	3.18633e-06	4.26751e-05	1.14815	protein_coding
ENSCAFG00000000683		854.791	0.00168444	0.174123	0.00967386	0.992281	1	0.624941	protein_coding
ENSCAFG00000000684	NA	1.45078	-3.38295	2.06513	-1.63813	0.101394	0.0855659	2.60257	NA
ENSCAFG00000000685	MAPK12	5.14118	-6.68235	1.3725	-4.86874	1.12309e-06	1.94091e-05	1.06585	protein_coding
ENSCAFG00000000686	C2	999.3	1.26367	0.30736	4.11135	3.93346e-05	0.0005337	0.649984	protein_coding
ENSCAFG00000000687	NA	3.10622	-3.05852	1.43038	-2.13825	0.0324964	0.058749	1.34685	NA
ENSCAFG00000000688	HDAC10	287.652	-0.218215	0.266372	-0.819214	0.412664	0.59358	0.937246	protein_coding
ENSCAFG00000000689	TUBGCP6	565.486	0.330528	0.167283	1.97586	0.0481704	0.151885	0.597837	protein_coding
ENSCAFG00000000690	NELFE	116.328	0.796367	0.171222	4.65106	3.30225e-06	4.64476e-05	1.07401	protein_coding
ENSCAFG00000000691	IGF2R	835.296	0.374532	0.126664	2.95689	0.00310758	0.016457	0.665385	protein_coding
ENSCAFG00000000692	SELENOO	271.784	0.254288	0.172189	1.47679	0.139731	0.240151	0.986014	protein_coding
ENSCAFG00000000693	ANGPT1	7.9915	-2.48849	0.656392	-3.79117	0.000149938	0.00122417	0.877762	protein_coding
ENSCAFG00000000694	DXO	313.549	0.608229	0.181921	3.34337	0.000827688	0.00471862	0.895766	protein_coding
ENSCAFG00000000696	RSPO2	260.762	2.64846	0.360557	7.34547	2.05036e-13	4.51491e-11	0.907377	protein_coding
ENSCAFG00000000697		920.213	4.25184	0.491464	8.65137	5.08852e-18	4.82663e-15	0.624941	protein_coding
ENSCAFG00000000698	TRABD	568.99	0.537685	0.142482	3.77371	0.000160838	0.00176061	0.597837	protein_coding
ENSCAFG00000000699	PANX2	15.7106	-1.96689	0.659204	-2.98374	0.00284748	0.0100864	1.14815	protein_coding
ENSCAFG00000000700	MOV10L1	13.6001	-0.932874	0.517732	-1.80185	0.0715696	0.192708	0.662912	protein_coding
ENSCAFG00000000701		738.234	0.511615	0.14734	3.47235	0.000515921	0.00410321	0.665385	protein_coding
ENSCAFG00000000702	EIF3E	3838.48	-0.346319	0.105386	-3.28619	0.00101553	0.00705358	0.654878	protein_coding
ENSCAFG00000000703	MLC1	0.541281	-3.43767	2.1723	-1.5825	0.113535	1	0	protein_coding
ENSCAFG00000000704	TTLL8	3.76085	-4.63093	1.46001	-3.17185	0.00151469	0.00652418	1.08171	protein_coding
ENSCAFG00000000706	IL17REL	7.54283	0.139101	0.721177	0.192881	0.847052	1	0.880357	protein_coding
ENSCAFG00000000709	CRELD2	740.619	2.89539	0.368432	7.85868	3.88191e-15	1.89065e-12	0.616021	protein_coding
ENSCAFG00000000710	SLC27A6	59.8902	2.02614	0.549664	3.68615	0.000227674	0.00147195	1.06152	protein_coding
ENSCAFG00000000711	ALG12	215.18	1.32161	0.236928	5.57809	2.43167e-08	9.02318e-07	0.895766	protein_coding
ENSCAFG00000000712	CYP21A2	6.75076	-2.76603	0.841898	-3.28546	0.00101814	0.00619644	0.778426	protein_coding
ENSCAFG00000000713		281.608	-0.332911	0.147788	-2.25262	0.0242828	0.0636039	0.907377	protein_coding
ENSCAFG00000000714	ZBED4	495.47	0.15738	0.141804	1.10984	0.267066	0.384932	1.04467	protein_coding
ENSCAFG00000000716	TMEM74	0.929819	-2.66866	1.82647	-1.4611	0.143989	0.114822	2.54526	protein_coding
ENSCAFG00000000717	TRHR	3.32735	-4.85097	1.30427	-3.7193	0.000199776	0.00111789	1.30992	protein_coding
ENSCAFG00000000718	BRD1	360.605	0.260481	0.108084	2.40999	0.0159529	0.046346	0.901386	protein_coding
ENSCAFG00000000719	NUDCD1	329.387	0.241476	0.205071	1.17752	0.238987	0.368539	0.986014	protein_coding
ENSCAFG00000000720	ACAT2	202.481	-0.102776	0.116742	-0.880366	0.378661	0.530123	0.988863	protein_coding
ENSCAFG00000000721	ISOC1	67.7222	1.01141	0.215079	4.70251	2.56983e-06	3.82564e-05	1.06152	protein_coding
ENSCAFG00000000722	ADAMTS19	3.4019	-4.75673	1.06594	-4.46246	8.10235e-06	9.82516e-05	1.07049	protein_coding
ENSCAFG00000000723	MINAR2	0.490037	-3.31528	2.72712	-1.21567	0.22411	1	0	protein_coding
ENSCAFG00000000727		1.32747	-4.73914	1.71436	-2.76438	0.00570306	0.00931345	2.54526	protein_coding
ENSCAFG00000000731		1.439	-3.60791	1.39351	-2.58907	0.00962344	0.0140099	2.53553	protein_coding
ENSCAFG00000000732	TCP1	1395.75	0.231657	0.205785	1.12572	0.260283	0.522953	0.691647	protein_coding
ENSCAFG00000000733	NA	0.743922	-3.92462	2.42295	-1.61976	0.105283	1	0	NA
ENSCAFG00000000734	NA	0.933369	-4.21558	2.34258	-1.79954	0.071933	0.064764	2.62522	NA
ENSCAFG00000000736	LYRM7	11.955	0.0113263	0.452483	0.0250315	0.98003	1	0.871202	protein_coding
ENSCAFG00000000737	CDC42SE2	446.558	-0.0893582	0.176825	-0.505348	0.613314	0.754275	1.02801	protein_coding
ENSCAFG00000000738	EBAG9	493.852	-0.355412	0.137483	-2.58513	0.00973422	0.0285665	1.02801	protein_coding
ENSCAFG00000000740	PNLDC1	1.9268	-0.736672	1.1114	-0.66283	0.507439	0.539381	1.29727	protein_coding
ENSCAFG00000000741	SYBU	13.3395	-0.303373	0.577757	-0.525087	0.599523	1	0.662912	protein_coding
ENSCAFG00000000742	MAS1	0.930161	-4.21069	2.34361	-1.79667	0.0723879	0.066624	2.54526	protein_coding
ENSCAFG00000000743		0	NA	NA	NA	NA	NA	NA	protein_coding
ENSCAFG00000000744	KCNV1	7.8182	-3.58173	1.35331	-2.64665	0.00812933	0.0281082	0.877762	protein_coding
ENSCAFG00000000745	TBC1D22A	431.105	0.376533	0.111578	3.37461	0.000739202	0.00549947	0.659094	protein_coding
ENSCAFG00000000747	NA	1.28255	-4.67907	2.18888	-2.13765	0.0325452	0.0354156	2.60257	NA
ENSCAFG00000000749		4.55442	-3.91897	1.01245	-3.8708	0.00010848	0.000802761	1.08171	protein_coding
ENSCAFG00000000750	NA	7.33189	-3.58329	0.898609	-3.98759	6.67469e-05	0.000640167	0.877762	NA
ENSCAFG00000000751	TNXB	64.9926	-0.46534	0.527663	-0.881889	0.377837	0.500542	1.06152	protein_coding
ENSCAFG00000000752	CERK	1464.9	0.115487	0.157353	0.733934	0.462989	0.857324	0.654878	protein_coding
ENSCAFG00000000755	FNIP1	458.44	0.119996	0.113894	1.05357	0.292078	0.596533	0.659094	protein_coding
ENSCAFG00000000756	GRAMD4	216.403	-0.108929	0.136365	-0.798805	0.424403	0.623119	0.907377	protein_coding
ENSCAFG00000000757	SLC22A2	2.51108	-4.42233	1.54865	-2.85561	0.00429539	0.0133038	1.21003	protein_coding
ENSCAFG00000000758	PLG	3.44165	-4.4126	1.2343	-3.57499	0.000350245	0.0017509	1.30992	protein_coding
ENSCAFG00000000760	MAP3K4	465.028	-0.29348	0.110905	-2.64624	0.0081393	0.0248592	1.02801	protein_coding
ENSCAFG00000000761	ATF6B	718.888	-0.361787	0.152983	-2.36488	0.0180361	0.0642375	0.665385	protein_coding
ENSCAFG00000000764	PRRT1	4.1469	-4.68224	1.38762	-3.37431	0.000740022	0.00378745	1.05959	protein_coding
ENSCAFG00000000765	AGPAT4	76.6359	0.31519	0.205026	1.53732	0.124216	0.261461	0.788486	protein_coding
ENSCAFG00000000766	PPT2	43.5193	0.266874	0.252882	1.05533	0.291274	0.400897	1.08075	protein_coding
ENSCAFG00000000767	CELSR1	50.4592	-1.09417	0.571641	-1.91409	0.0556088	0.106356	1.08075	protein_coding
ENSCAFG00000000768	EGFL8	6.6566	-0.739293	0.719827	-1.02704	0.3044	0.483867	0.893656	protein_coding
ENSCAFG00000000769	PRKN	23.1979	0.617577	0.373001	1.6557	0.0977828	0.16104	1.12919	protein_coding
ENSCAFG00000000770	PACRG	2.25719	-0.463276	1.19139	-0.388854	0.697384	0.670715	1.35614	protein_coding
ENSCAFG00000000771	AGPAT1	93.661	0.0875547	0.220637	0.396828	0.691495	0.681054	1.31884	protein_coding
ENSCAFG00000000772	QKI	413.268	0.105942	0.126125	0.839982	0.400919	0.765148	0.659094	protein_coding
ENSCAFG00000000774	RNF5	172.684	0.323961	0.161829	2.00188	0.0452977	0.0969296	0.988863	protein_coding
ENSCAFG00000000776		1.04823	-3.8574	1.94355	-1.98472	0.0471761	0.0468678	2.62522	protein_coding
ENSCAFG00000000777	AGER	11.3697	-0.705571	0.483504	-1.45929	0.144486	0.298196	0.778426	protein_coding
ENSCAFG00000000779	TRMU	120.44	0.0609784	0.219207	0.278177	0.780876	0.876558	1.07401	protein_coding
ENSCAFG00000000781	C1H6orf118	3.20695	-3.94708	0.935499	-4.21923	2.4514e-05	0.000245016	1.07049	protein_coding
ENSCAFG00000000782	GTSE1	187.457	0.694279	0.448122	1.54931	0.121307	0.21423	0.987085	protein_coding
ENSCAFG00000000783	PBX2	317.86	-0.0866632	0.126552	-0.684804	0.493468	0.707701	0.895766	protein_coding
ENSCAFG00000000784	TTC38	400.32	0.710672	0.237875	2.98758	0.00281194	0.0107691	1.04277	protein_coding
ENSCAFG00000000785	PKDREJ	9.07236	-2.73846	0.748226	-3.65994	0.000252276	0.00184596	0.880357	protein_coding
ENSCAFG00000000786	CSMD3	16.8758	-1.10513	0.731244	-1.5113	0.130711	0.202653	1.13698	protein_coding
ENSCAFG00000000787	CDPF1	28.0822	0.369169	0.363873	1.01456	0.310317	0.404841	1.13698	protein_coding
ENSCAFG00000000788	PPARA	6.96727	-1.47246	0.6174	-2.38493	0.0170823	0.0496128	0.880357	protein_coding
ENSCAFG00000000789	WNT7B	1.6722	-4.60106	2.23451	-2.05909	0.0394858	0.0702945	1.29727	protein_coding
ENSCAFG00000000790	GPSM3	530.733	-0.356148	0.197332	-1.80481	0.0711037	0.203379	0.616021	protein_coding
ENSCAFG00000000791	NOTCH4	21.8145	-0.338208	0.680656	-0.496886	0.61927	0.695802	1.14815	protein_coding
ENSCAFG00000000792		43.2405	-0.702792	0.408867	-1.71888	0.0856369	0.157242	1.01804	protein_coding
ENSCAFG00000000795	PDE10A	9.08661	0.93955	0.732438	1.28277	0.199572	0.352657	0.871202	protein_coding
ENSCAFG00000000797	BTNL2	19.3649	-1.97249	0.701962	-2.80996	0.00495475	0.0154685	1.14815	protein_coding
ENSCAFG00000000798		7.69283	-22.7851	3.15004	-7.23326	NA	NA	NA	protein_coding
ENSCAFG00000000799	ACSL6	3.93983	-3.24971	1.04082	-3.12228	0.00179459	0.00745943	1.07049	protein_coding
ENSCAFG00000000801		18.5043	-0.45856	0.890213	-0.515112	0.606474	0.684947	1.14815	protein_coding
ENSCAFG00000000803	DLA-DRA	24718.1	0.0913816	0.204179	0.447556	0.654474	1	0.699346	protein_coding
ENSCAFG00000000804	FBLN1	17.0176	1.64281	0.722126	2.27496	0.0229081	0.07768	0.662912	protein_coding
ENSCAFG00000000805	NA	0.63013	-3.08133	2.15557	-1.42947	0.152868	1	0	NA
ENSCAFG00000000806	HLA-DQB1	17074.8	0.210104	0.240247	0.874531	0.381829	0.722909	0.675454	protein_coding
ENSCAFG00000000807	TBXT	4.58951	-2.26998	1.09662	-2.06997	0.0384547	0.0805035	1.06585	protein_coding
ENSCAFG00000000808		2.21817	-1.79579	1.37524	-1.3058	0.19162	0.270986	1.16309	protein_coding
ENSCAFG00000000809	RIBC2	3.63624	-4.68385	1.37306	-3.41124	0.000646681	0.00333164	1.08171	protein_coding
ENSCAFG00000000810	TRPS1	641.648	-0.552314	0.224331	-2.46205	0.0138144	0.0551748	0.620659	protein_coding
ENSCAFG00000000811	SFT2D1	374.321	0.232338	0.133003	1.74686	0.0806613	0.148667	1.02801	protein_coding
ENSCAFG00000000812	DLA-DQA1	15617.6	-0.440322	0.221059	-1.99188	0.0463845	0.138022	0.649984	protein_coding
ENSCAFG00000000814	HLA-DQB2	4543.62	-0.143875	0.303948	-0.473352	0.635962	1	0.649984	protein_coding
ENSCAFG00000000816	EIF3H	2008.34	-0.367463	0.11313	-3.24815	0.00116158	0.00760593	0.675454	protein_coding
ENSCAFG00000000817	IL3	0.293795	-2.4222	3.28497	-0.737359	0.460904	1	0	protein_coding
ENSCAFG00000000819	NA	964.843	-0.281	0.309628	-0.907542	0.36412	0.744598	0.620659	NA
ENSCAFG00000000820	CSF2	1.59865	-0.209367	1.14367	-0.183066	0.854746	0.469911	2.60257	protein_coding
ENSCAFG00000000821	UTP23	96.621	-0.0514659	0.190001	-0.270872	0.786489	0.754003	1.31884	protein_coding
ENSCAFG00000000822	RAD21	2697.18	-0.0372634	0.139497	-0.267127	0.789371	1	0.654878	protein_coding
ENSCAFG00000000823	NA	504.584	0.0534726	0.149491	0.357698	0.72057	0.851637	1.02801	NA
ENSCAFG00000000824	P4HA2	143.727	-1.32982	0.386107	-3.44416	NA	NA	NA	protein_coding
ENSCAFG00000000825	SLC30A8	3.54344	-2.83382	1.53373	-1.84766	0.0646509	0.120958	1.07049	protein_coding
ENSCAFG00000000826	MED30	259.802	0.0904845	0.144784	0.624962	0.531996	0.695886	0.986014	protein_coding
ENSCAFG00000000827	SMC1B	5.8932	-3.67944	0.722893	-5.08988	3.58294e-07	7.46916e-06	1.06585	protein_coding
ENSCAFG00000000828	RPS6KA2	201.9	0.971117	0.227179	4.27467	1.91423e-05	0.000214552	0.982088	protein_coding
ENSCAFG00000000829	NA	1625.95	0.571548	0.160472	3.56167	0.000368504	0.0030435	0.691647	NA
ENSCAFG00000000830	PDLIM4	73.2703	0.856617	0.28507	3.00494	0.00265636	0.0100609	1.07401	protein_coding
ENSCAFG00000000831	EXT1	159.25	0.220859	0.137654	1.60444	0.108616	0.185163	1.05621	protein_coding
ENSCAFG00000000832	TAP1	1650.86	0.475762	0.187347	2.53948	0.0111019	0.0451588	0.649984	protein_coding
ENSCAFG00000000833	SAMD12	3.87786	-2.09612	0.848725	-2.46972	0.0135218	0.0304334	1.30992	protein_coding
ENSCAFG00000000834	TNFRSF11B	12.7037	-1.40836	0.545876	-2.57999	0.00988018	0.0327584	0.871202	protein_coding
ENSCAFG00000000835		0.789129	-3.97226	2.44	-1.62798	0.10353	0.0863566	2.62522	protein_coding
ENSCAFG00000000838	FAM118A	249.096	0.0218151	0.161829	0.134803	0.892767	1	0.986014	protein_coding
ENSCAFG00000000839	MAL2	1.90022	-2.28431	1.16152	-1.96666	0.0492226	0.0838541	1.29727	protein_coding
ENSCAFG00000000840	SLC22A4	70.8612	-2.23888	0.417494	-5.36266	8.2005e-08	2.16388e-06	1.07401	protein_coding
ENSCAFG00000000842		563.182	0.35024	0.19649	1.78248	0.0746709	0.198724	0.665385	protein_coding
ENSCAFG00000000843	UPK3A	2.82125	-2.54993	1.33222	-1.91404	0.0556149	0.0971603	1.21003	protein_coding
ENSCAFG00000000846	NA	0.575578	-2.99881	2.68645	-1.11627	0.264306	1	0	NA
ENSCAFG00000000847	CEP43	224.872	-0.304227	0.148468	-2.0491	0.0404524	0.0925617	0.937246	protein_coding
ENSCAFG00000000848	DLA-DMA	795.496	0.264809	0.193899	1.3657	0.172032	0.410133	0.620659	protein_coding
ENSCAFG00000000849	NA	13.5538	-0.585237	0.520119	-1.1252	0.260505	0.356549	1.12075	NA
ENSCAFG00000000850	KIAA0930	417.268	0.382913	0.156435	2.44775	0.0143752	0.0427752	0.901386	protein_coding
ENSCAFG00000000851	IRF1	2907.15	1.10481	0.243463	4.53789	5.68205e-06	0.000109723	0.654878	protein_coding
ENSCAFG00000000853	GPR31	17.4925	1.02951	0.534372	1.92657	0.0540332	0.153379	0.662912	protein_coding
ENSCAFG00000000854		1.97012	-4.86279	2.12423	-2.2892	0.0220679	0.0473602	1.21003	protein_coding
ENSCAFG00000000855	IL5	6.88929	0.998701	0.746318	1.33817	0.180841	0.322853	0.880357	protein_coding
ENSCAFG00000000856	NUP50	1094.47	-0.352135	0.113385	-3.10565	0.00189859	0.0108334	0.699346	protein_coding
ENSCAFG00000000857	NA	0.972345	-1.96737	1.97688	-0.995189	0.319645	0.217885	2.54526	NA
ENSCAFG00000000858	UNC93A	2.70375	-3.67434	1.33518	-2.75194	0.00592429	0.0156072	1.35614	protein_coding
ENSCAFG00000000860	AFDN	86.2872	0.460575	0.299256	1.53906	0.123789	0.275895	0.734943	protein_coding
ENSCAFG00000000861	PHF21B	3.39911	-4.04834	1.22608	-3.30186	0.000960445	0.00461038	1.07049	protein_coding
ENSCAFG00000000863	KIF25	3.98695	-5.13433	1.11787	-4.59294	4.37047e-06	5.87833e-05	1.07049	protein_coding
ENSCAFG00000000864	NA	4.45809	-5.29135	1.37276	-3.85454	0.000115947	0.000727895	1.30992	NA
ENSCAFG00000000865	ENPP2	634.812	-0.153377	0.240644	-0.637361	0.52389	1	0.597837	protein_coding
ENSCAFG00000000866	DACT2	8.53344	-3.35983	1.04154	-3.22582	0.00125611	0.00725819	0.778426	protein_coding
ENSCAFG00000000867	RAD50	1062.52	-0.32504	0.137722	-2.36011	0.0182693	0.0623321	0.699346	protein_coding
ENSCAFG00000000868	SMOC2	19.9661	0.235115	0.454284	0.51755	0.604773	0.683327	1.14815	protein_coding
ENSCAFG00000000869	PRR5	386.096	1.78663	0.272808	6.54906	5.79021e-11	5.43047e-09	1.04467	protein_coding
ENSCAFG00000000870	RTL6	26.6671	-0.00328875	0.414812	-0.00792831	0.993674	1	1.14815	protein_coding
ENSCAFG00000000871	BRD2	4825.91	0.16231	0.0774311	2.09619	0.0360656	0.109531	0.675454	protein_coding
ENSCAFG00000000873	SHISAL1	5.21268	-0.201578	0.828084	-0.243427	0.807675	0.894531	1.08171	protein_coding
ENSCAFG00000000874	THBS2	48.2358	-0.613397	0.442349	-1.38668	0.165539	0.255721	1.08075	protein_coding
ENSCAFG00000000875	TAF2	620.698	-0.232514	0.162531	-1.43058	0.15255	0.352842	0.665385	protein_coding
ENSCAFG00000000876	PARVG	313.021	0.12647	0.179499	0.704572	0.481077	0.693742	0.895766	protein_coding
ENSCAFG00000000877	NA	2.66917	-3.62875	1.15422	-3.14391	0.00166704	0.0059428	1.34685	NA
ENSCAFG00000000878	IL13	2.64358	-2.4392	1.1286	-2.16126	0.0306754	0.0562189	1.34685	protein_coding
ENSCAFG00000000879	NA	0.345169	-2.68141	3.27278	-0.819308	0.412611	1	0	NA
ENSCAFG00000000880	IL4	1.96723	-3.15938	1.44207	-2.19087	0.0284615	0.0576271	1.21003	protein_coding
ENSCAFG00000000882	DSCC1	51.1441	-0.160211	0.288709	-0.554923	0.578948	0.692416	1.08075	protein_coding
ENSCAFG00000000883		0.98532	-4.29048	2.32753	-1.84336	0.0652763	0.0608769	2.57853	processed_pseudogene
ENSCAFG00000000884	WDR27	140.561	1.1959	0.357032	3.34957	0.000809368	0.00440908	0.953526	protein_coding
ENSCAFG00000000885	DEPTOR	65.7571	2.77564	0.452076	6.13977	8.26422e-10	4.94387e-08	1.06152	protein_coding
ENSCAFG00000000886	DSE	1655.84	1.30905	0.236395	5.53756	3.06721e-08	1.42764e-06	0.654878	protein_coding
ENSCAFG00000000887	SAMM50	453.778	0.954296	0.203846	4.68146	2.84835e-06	4.20848e-05	1.04467	protein_coding
ENSCAFG00000000889	CALHM5	6.09945	-2.65358	0.824867	-3.21697	0.0012955	0.00742297	0.778426	protein_coding
ENSCAFG00000000891	CALHM4	0.39123	-1.58077	2.46774	-0.640575	0.521799	1	0	protein_coding
ENSCAFG00000000893	PNPLA3	10.1985	-0.735346	0.643744	-1.1423	0.253331	0.423398	0.877762	protein_coding
ENSCAFG00000000894		1.08633	-2.32784	1.39274	-1.67141	0.0946415	0.0824673	2.54526	protein_coding
ENSCAFG00000000895	PNPLA5	124.413	-3.8717	0.599814	-6.45482	1.08344e-10	1.16825e-08	0.788486	protein_coding
ENSCAFG00000000896	DLA-DOA	1046.82	-0.894975	0.298847	-2.99476	0.00274665	0.0151394	0.654878	protein_coding
ENSCAFG00000000897	RSPH4A	4.69159	-3.70658	1.38884	-2.66882	0.00761174	0.0229229	1.06585	protein_coding
ENSCAFG00000000898	KIF3A	147.328	-0.511342	0.233051	-2.19413	0.0282264	0.0688131	0.953526	protein_coding
ENSCAFG00000000899	SULT4A1	2.9222	-4.60437	1.40529	-3.27645	0.00105119	0.00410321	1.35614	protein_coding
ENSCAFG00000000900		1.11487	-3.01338	1.48985	-2.02261	0.0431135	0.0440418	2.60257	protein_coding
ENSCAFG00000000901	ZUP1	615.467	-0.222828	0.14089	-1.58158	0.113746	0.279036	0.665385	protein_coding
ENSCAFG00000000902	EFCAB6	6.08184	-2.75384	0.961447	-2.86426	0.00417981	0.0143647	1.06585	protein_coding
ENSCAFG00000000903	COL11A2	103.385	0.121825	0.388833	0.313311	0.754045	1	0.727895	protein_coding
ENSCAFG00000000904	MPPED1	9.60147	-4.03981	1.04975	-3.84835	0.000118917	0.00100215	0.893656	protein_coding
ENSCAFG00000000905	KPNA5	476.503	-0.189918	0.135498	-1.40163	0.161027	0.257449	1.04277	protein_coding
ENSCAFG00000000906	SEPTIN8	220.576	0.0176991	0.173397	0.102073	0.918699	1	0.895766	protein_coding
ENSCAFG00000000907	SCUBE1	5.50111	-1.95543	0.81618	-2.39583	0.0165828	0.041767	1.07049	protein_coding
ENSCAFG00000000908	FAM162B	0.36585	-1.57226	3.07754	-0.510882	0.609434	1	0	protein_coding
ENSCAFG00000000909	TTLL12	530.015	0.623328	0.261959	2.37949	0.0173365	0.0621974	0.665385	protein_coding
ENSCAFG00000000910	SOWAHA	2.58025	-3.53084	1.37811	-2.5621	0.0104042	0.0265033	1.21003	protein_coding
ENSCAFG00000000911	GPRC6A	7.9371	-3.33739	1.24188	-2.68738	0.00720147	0.0280871	0.778426	protein_coding
ENSCAFG00000000912	RXRB	450.919	0.185534	0.149887	1.23783	0.215779	0.364815	0.901386	protein_coding
ENSCAFG00000000913	TSPO	165.72	1.78909	0.354698	5.04398	4.55936e-07	9.72309e-06	0.987085	protein_coding
ENSCAFG00000000914	SHROOM1	40.346	-0.778254	0.426506	-1.82472	0.0680435	0.127694	1.05359	protein_coding
ENSCAFG00000000915	RFX6	3.46179	-4.04257	1.2123	-3.33462	0.00085416	0.0042009	1.07049	protein_coding
ENSCAFG00000000916	GDF9	13.8189	-0.822944	0.486011	-1.69326	0.0904055	0.151072	1.12919	protein_coding
ENSCAFG00000000917	SLC39A7	923.363	1.1707	0.257933	4.53876	5.65851e-06	0.00011427	0.620659	protein_coding
ENSCAFG00000000918	MCAT	134.34	0.528699	0.179645	2.94302	0.0032503	0.0125291	0.988863	protein_coding
ENSCAFG00000000919	UQCRQ	146.968	0.151708	0.197181	0.769385	0.441665	0.600924	0.987085	protein_coding
ENSCAFG00000000920	VGLL2	2.8669	-5.32431	1.25806	-4.23215	2.31465e-05	0.000218379	1.16309	protein_coding
ENSCAFG00000000921	NA	33.4926	-0.0678249	0.317187	-0.213832	0.830678	0.928337	1.06152	NA
ENSCAFG00000000922	LEAP2	0.0625674	-0.593929	3.30558	-0.179675	0.857408	1	0	protein_coding
ENSCAFG00000000923	ROS1	6.68207	-4.4174	1.18172	-3.73811	0.000185412	0.00143201	0.893656	protein_coding
ENSCAFG00000000925	DCBLD1	40.2141	-3.16184	0.611321	-5.17213	2.31437e-07	5.19796e-06	1.06152	protein_coding
ENSCAFG00000000926	TTLL1	59.2262	0.304023	0.407535	0.746004	0.455665	0.597111	1.02709	protein_coding
ENSCAFG00000000927	NA	305.805	0.748924	0.166669	4.49347	7.00705e-06	9.97405e-05	0.907377	NA
ENSCAFG00000000928	GOPC	393.11	-0.192851	0.0944138	-2.04262	0.0410903	0.0861952	1.04467	protein_coding
ENSCAFG00000000929		0.881486	-4.14776	3.01287	-1.37668	0.168612	0.128748	2.57853	protein_coding
ENSCAFG00000000930	AFF4	829.893	-0.153072	0.0971832	-1.57509	0.115236	0.296609	0.624941	protein_coding
ENSCAFG00000000931	NUS1	553.323	1.08301	0.264507	4.09445	4.23165e-05	0.000582195	0.624941	protein_coding
ENSCAFG00000000932	SLC35F1	4.74908	-3.3945	0.928643	-3.65534	0.000256844	0.00159601	1.08171	protein_coding
ENSCAFG00000000933	RING1	432.442	-0.112613	0.0962372	-1.17016	0.241936	0.356057	1.04277	protein_coding
ENSCAFG00000000934	COL14A1	25.6756	-1.70478	0.307457	-5.54476	2.94365e-08	1.36976e-06	0.662912	protein_coding
ENSCAFG00000000935	CEP85L	372.537	-0.74587	0.132532	-5.62783	1.82487e-08	6.21824e-07	1.04467	protein_coding
ENSCAFG00000000936	PACSIN2	471.919	0.152599	0.190165	0.802454	0.42229	0.623774	0.901386	protein_coding
ENSCAFG00000000938	MCM9	429.575	-0.19476	0.139543	-1.3957	0.162803	0.262541	1.02801	protein_coding
ENSCAFG00000000939	ASF1A	127.203	0.113087	0.208019	0.543638	0.586691	0.751115	0.988863	protein_coding
ENSCAFG00000000940	MRPL13	131.497	0.0751776	0.210708	0.356786	0.721252	0.879794	0.987085	protein_coding
ENSCAFG00000000941	VPS52	537.063	0.123474	0.103064	1.19803	0.230905	0.521411	0.616021	protein_coding
ENSCAFG00000000942	FAM184A	11.3869	-0.688472	0.435261	-1.58175	0.113708	0.222943	0.880357	protein_coding
ENSCAFG00000000943	ARFGAP3	1428.95	2.05659	0.319784	6.43117	1.26629e-10	1.5781e-08	0.649984	protein_coding
ENSCAFG00000000945	MAN1A1	5106.04	1.8297	0.315482	5.7997	6.64351e-09	3.69479e-07	0.699346	protein_coding
ENSCAFG00000000946	A4GALT	26.6411	0.654108	0.46764	1.39874	0.16189	0.241116	1.13698	protein_coding
ENSCAFG00000000948	HSPA4	2143.94	-0.386385	0.106278	-3.6356	0.000277338	0.00241549	0.691647	protein_coding
ENSCAFG00000000950	RPS18	8104.21	0.0194671	0.132968	0.146405	0.883602	1	0.654878	protein_coding
ENSCAFG00000000951	MTBP	211.095	-0.446555	0.157043	-2.84353	0.00446174	0.0166746	0.937246	protein_coding
ENSCAFG00000000952	NA	47.2274	-0.431914	0.262603	-1.64474	0.100023	0.177161	1.02709	NA
ENSCAFG00000000953	CYB5R3	197.414	0.43588	0.264152	1.65011	0.0989205	0.181069	0.988863	protein_coding
ENSCAFG00000000954	WDR46	272.689	0.283907	0.130293	2.17899	0.0293322	0.0738197	0.907377	protein_coding
ENSCAFG00000000955	TBC1D32	164.311	-0.125726	0.254172	-0.49465	0.620847	0.788536	0.982088	protein_coding
ENSCAFG00000000956	PFDN6	366.667	0.263566	0.115467	2.28262	0.0224529	0.0601896	0.901386	protein_coding
ENSCAFG00000000957	SNTB1	969.25	1.43525	0.162645	8.82446	1.09989e-18	1.25729e-15	0.620659	protein_coding
ENSCAFG00000000958	GJA1	15.4312	0.19622	0.481122	0.40784	0.683391	0.762686	1.12919	protein_coding
ENSCAFG00000000959	POLDIP3	339.316	0.497062	0.117641	4.22524	2.38687e-05	0.000247521	1.02801	protein_coding
ENSCAFG00000000960	NA	1.76369	-5.13458	2.18109	-2.35413	0.018566	0.0381674	1.34685	NA
ENSCAFG00000000961		1.13798	-3.97307	1.98407	-2.00249	0.0452325	0.0465014	2.54526	protein_coding
ENSCAFG00000000963	RGL2	485.447	0.111432	0.225532	0.494086	0.621245	0.753494	1.04277	protein_coding
ENSCAFG00000000965	RRP7	113.959	-0.163904	0.190493	-0.860417	0.389559	0.649414	0.788486	protein_coding
ENSCAFG00000000967	ZHX2	289.388	0.154845	0.173092	0.894584	0.371009	0.551622	0.922763	protein_coding
ENSCAFG00000000968	FSTL4	8.93305	-0.503033	0.69798	-0.720698	0.471095	0.69337	0.877762	protein_coding
ENSCAFG00000000969	HSF2	60.5984	0.123584	0.305046	0.405132	0.685381	0.790365	1.08075	protein_coding
ENSCAFG00000000970	SERHL2	11.0782	-0.107589	0.501364	-0.214592	0.830086	1	0.880357	protein_coding
ENSCAFG00000000971	NA	0.237113	-1.31402	3.30558	-0.397517	0.690986	1	0	NA
ENSCAFG00000000972	TAPBP	1535.79	0.407615	0.140771	2.8956	0.0037844	0.0184763	0.699346	protein_coding
ENSCAFG00000000974	DERL1	1204.02	1.13937	0.237184	4.80375	1.55718e-06	3.66846e-05	0.675454	protein_coding
ENSCAFG00000000975	NFAM1	67.5575	0.865392	0.354716	2.43967	0.0147006	0.038308	1.06152	protein_coding
ENSCAFG00000000976	NA	0.750638	-2.80358	2.68984	-1.04228	0.29728	1	0	NA
ENSCAFG00000000977	ZBTB22	90.9962	0.04883	0.211357	0.231031	0.817291	0.90807	1.07401	protein_coding
ENSCAFG00000000978	TCF20	1228.3	-0.304737	0.119742	-2.54495	0.0109292	0.0424795	0.691647	protein_coding
ENSCAFG00000000981	DAXX	240.887	0.113955	0.144987	0.785968	0.431886	0.591307	0.986014	protein_coding
ENSCAFG00000000982	NDUFA6	264.191	0.351146	0.186529	1.88252	0.059765	0.121326	0.986014	protein_coding
ENSCAFG00000000983	SMDT1	113.092	0.399123	0.188984	2.11194	0.0346918	0.0991943	0.734943	protein_coding
ENSCAFG00000000985	VDAC1	1097.32	0.469794	0.207023	2.26929	0.0232509	0.0794366	0.654878	protein_coding
ENSCAFG00000000986	TBC1D31	354.428	-0.357929	0.124122	-2.88368	0.00393053	0.0139157	1.04467	protein_coding
ENSCAFG00000000987	KIFC1	419.756	0.286358	0.341606	0.838271	0.401879	0.539097	1.02801	protein_coding
ENSCAFG00000000988	NAGA	559.665	0.01289	0.186579	0.0690859	0.944921	1	0.597837	protein_coding
ENSCAFG00000000989	SERINC1	779.833	0.448039	0.125166	3.57957	0.000344158	0.00316924	0.616021	protein_coding
ENSCAFG00000000990	TCF7	831.662	-1.24492	0.338154	-3.68151	0.000231855	0.00235313	0.597837	protein_coding
ENSCAFG00000000991	WBP2NL	9.93367	-0.676793	0.561685	-1.20493	0.228229	0.389144	0.880357	protein_coding
ENSCAFG00000000992	ATAD2	1048.03	-0.27672	0.194786	-1.42064	0.155423	0.364487	0.649984	protein_coding
ENSCAFG00000000994	SKP1	996.004	-0.1416	0.122716	-1.15388	0.248549	0.513952	0.675454	protein_coding
ENSCAFG00000000995	SEPTIN3	12.1185	-1.83577	0.478965	-3.83278	0.000126704	0.00117673	0.778426	protein_coding
ENSCAFG00000000996	NA	3.39174	-0.763893	0.75677	-1.00941	0.312777	0.42391	1.08171	NA
ENSCAFG00000000997	FAM83A	5.40249	-3.93138	1.48786	-2.6423	0.00823443	0.0243063	1.07049	protein_coding
ENSCAFG00000000998	PHF1	413.719	0.279392	0.213854	1.30646	0.191395	0.298849	1.02801	protein_coding
ENSCAFG00000001000		149.602	-0.706275	0.298239	-2.36815	0.0178771	0.0483577	0.953526	protein_coding
ENSCAFG00000001001	NA	394.009	-0.471527	0.146917	-3.20947	0.00132978	0.00677536	0.901386	NA
ENSCAFG00000001002	SMPDL3A	1607.62	1.66026	0.433631	3.82874	0.000128802	0.00136898	0.654878	protein_coding
ENSCAFG00000001003	CENPM	48.7725	-0.212693	0.283908	-0.749162	0.45376	0.599118	1.01804	protein_coding
ENSCAFG00000001004	NTAQ1	76.776	0.0929135	0.180879	0.513677	0.607478	0.973924	0.727895	protein_coding
ENSCAFG00000001005	TNFRSF13C	172.77	-0.135135	0.356034	-0.379556	0.704275	0.862487	0.988863	protein_coding
ENSCAFG00000001006	CLVS2	2.19414	-4.12848	1.49616	-2.75938	0.00579119	0.0172788	1.16309	protein_coding
ENSCAFG00000001007	FBXO32	52.2351	-0.229479	0.254876	-0.900355	0.367931	0.483676	1.08075	protein_coding
ENSCAFG00000001008	CUTA	150.206	0.754044	0.161457	4.67024	3.00855e-06	4.36823e-05	1.05621	protein_coding
ENSCAFG00000001010	CDKL3	774.613	0.294875	0.145034	2.03315	0.0420378	0.132445	0.620659	protein_coding
ENSCAFG00000001011		1.3449	-0.958538	1.3969	-0.686192	0.492592	0.308248	2.54526	protein_coding
ENSCAFG00000001012	KLHL38	1.6056	-4.08451	1.5712	-2.59961	0.00933296	0.0133187	2.62522	protein_coding
ENSCAFG00000001013	SREBF2	644.718	-0.221768	0.215878	-1.02728	0.304287	0.611579	0.665385	protein_coding
ENSCAFG00000001014	SYNGAP1	30.263	-1.08866	0.435129	-2.50193	0.0123519	0.031829	1.12919	protein_coding
ENSCAFG00000001015	ANXA13	3.69302	-1.61105	0.990008	-1.62731	0.103671	0.149653	1.30992	protein_coding
ENSCAFG00000001016	TRDN	10.5076	-3.97864	1.13143	-3.51646	0.000437337	0.00284679	0.893656	protein_coding
ENSCAFG00000001017	ZBTB9	153.367	0.0943384	0.158561	0.594967	0.551866	0.736884	0.953526	protein_coding
ENSCAFG00000001018	CCDC134	134.655	0.403603	0.22456	1.7973	0.0722875	0.144778	0.953526	protein_coding
ENSCAFG00000001019	UBE2B	110.952	0.237682	0.196202	1.21141	0.225738	0.420627	0.788486	protein_coding
ENSCAFG00000001020	CDKN2AIPNL	54.9762	0.810949	0.255647	3.17214	0.0015132	0.00652418	1.08075	protein_coding
ENSCAFG00000001021	JADE2	1677.17	0.0659369	0.211889	0.311187	0.755659	1	0.699346	protein_coding
ENSCAFG00000001022	BAK1	157.828	0.620949	0.193742	3.20503	0.00135047	0.0063992	0.988863	protein_coding
ENSCAFG00000001023	MEI1	28.8878	-0.907	0.371415	-2.44201	0.0146056	0.0361469	1.13698	protein_coding
ENSCAFG00000001026	NA	0.574339	-2.89669	2.74003	-1.05717	0.290432	1	0	NA
ENSCAFG00000001027	FAM91A1	672.34	0.217581	0.132739	1.63916	0.10118	0.254282	0.665385	protein_coding
ENSCAFG00000001028	RNF217	16.058	0.476044	0.36365	1.30907	0.190509	0.276265	1.12919	protein_coding
ENSCAFG00000001029	TPD52L1	17.1425	1.57033	0.854038	1.83871	0.0659583	0.117111	1.13698	protein_coding
ENSCAFG00000001030	HDDC2	105.315	0.547485	0.271604	2.01574	0.0438268	0.0753552	1.31884	protein_coding
ENSCAFG00000001033	NA	1.13105	-3.06048	1.85679	-1.64826	0.099299	0.0847878	2.57853	NA
ENSCAFG00000001034	SEC24A	2052.01	1.33272	0.306894	4.34261	1.40798e-05	0.000226683	0.675454	protein_coding
ENSCAFG00000001036	NA	12.2264	-3.15076	1.03193	-3.05327	0.0022636	0.0104201	0.877762	NA
ENSCAFG00000001037	FER1L6	9.68433	-2.56509	1.01374	-2.53031	0.011396	0.0400765	0.778426	protein_coding
ENSCAFG00000001038		300.922	-0.23288	0.104567	-2.2271	0.0259406	0.0653129	0.937246	protein_coding
ENSCAFG00000001040	NA	71.4432	0.341694	0.190171	1.79677	0.0723714	0.168789	0.788486	NA
ENSCAFG00000001043	XRCC6	521.189	-0.0635782	0.131038	-0.485191	0.627541	0.758231	1.04467	protein_coding
ENSCAFG00000001044	TATDN1	104.428	-0.61118	0.155861	-3.92132	8.80645e-05	0.000923715	0.734943	protein_coding
ENSCAFG00000001045	NDUFB9	308.679	0.202307	0.159254	1.27034	0.203962	0.347448	0.907377	protein_coding
ENSCAFG00000001046	DESI1	124.855	0.376998	0.172122	2.1903	0.0285023	0.0806405	0.788486	protein_coding
ENSCAFG00000001047	NCOA7	537.901	0.0777247	0.192006	0.404803	0.685622	1	0.624941	protein_coding
ENSCAFG00000001048	DDX46	885.802	-0.367269	0.109049	-3.36793	0.000757356	0.00605036	0.597837	protein_coding
ENSCAFG00000001049	PMM1	118.486	0.288539	0.242142	1.19161	0.233414	0.431878	0.788486	protein_coding
ENSCAFG00000001050	MTSS1	370.964	-0.0620847	0.263264	-0.235827	0.813567	0.92634	1.04277	protein_coding
ENSCAFG00000001051	CSDC2	1.507	-2.33384	1.6034	-1.45555	0.145517	0.116147	2.53553	protein_coding
ENSCAFG00000001052	NA	13.2454	0.817014	0.508976	1.60521	0.108447	0.174117	1.13698	NA
ENSCAFG00000001053	POLR3H	140.268	0.137668	0.21738	0.633306	0.526534	0.689108	0.988863	protein_coding
ENSCAFG00000001056	SQLE	125.336	-2.13067	0.441913	-4.82147	1.42507e-06	3.23549e-05	0.727895	protein_coding
ENSCAFG00000001057	TRMT11	189.987	-0.29338	0.189536	-1.54789	0.12165	0.214678	0.987085	protein_coding
ENSCAFG00000001058	TXNDC15	324.028	0.239279	0.136044	1.75884	0.0786047	0.1627	0.895766	protein_coding
ENSCAFG00000001059	NA	0.303633	-1.32177	3.30558	-0.399862	0.689258	1	0	NA
ENSCAFG00000001062	CATSPER3	1.50531	-1.33568	1.08666	-1.22916	0.219012	0.160781	2.53553	protein_coding
ENSCAFG00000001064		0	NA	NA	NA	NA	NA	NA	pseudogene
ENSCAFG00000001065	PITX1	3.15123	-2.11847	0.97193	-2.17966	0.0292828	0.0588972	1.21003	protein_coding
ENSCAFG00000001066		0.515946	0.407163	2.54125	0.160222	0.872706	1	0	protein_coding
ENSCAFG00000001067	RSPO3	3.23625	-0.327185	1.08636	-0.301174	0.763282	0.74047	1.30992	protein_coding
ENSCAFG00000001068	RNF146	349.18	0.238992	0.121694	1.96388	0.0495443	0.143859	0.659094	protein_coding
ENSCAFG00000001069	ECHDC1	152.59	-0.0228785	0.186287	-0.122813	0.902255	1	0.988863	protein_coding
ENSCAFG00000001070	WASHC5	1762.41	0.115592	0.104311	1.10814	0.2678	0.545613	0.675454	protein_coding
ENSCAFG00000001071		9.29282	-2.05033	0.849105	-2.41469	0.0157486	0.0513584	0.778426	protein_coding
ENSCAFG00000001072	C6orf58	1.56311	-4.96361	2.07166	-2.39596	0.0165769	0.0213114	2.54526	protein_coding
ENSCAFG00000001074		0.841766	-2.99535	1.78547	-1.67762	0.0934206	0.081848	2.53553	protein_coding
ENSCAFG00000001075	ACO2	1157.71	0.610003	0.149838	4.07108	4.67951e-05	0.000592446	0.675454	protein_coding
ENSCAFG00000001076	MACROH2A1	1083.84	0.0785543	0.0934786	0.840345	0.400715	0.737466	0.691647	protein_coding
ENSCAFG00000001077	TRIB1	824.368	0.70975	0.164464	4.31554	1.59215e-05	0.000269664	0.616021	protein_coding
ENSCAFG00000001078	THEMIS	550.949	-0.910221	0.338979	-2.68518	0.00724903	0.0335765	0.620659	protein_coding
ENSCAFG00000001080		2.52497	-3.02155	1.20068	-2.51654	0.0118514	0.0268447	1.35614	protein_coding
ENSCAFG00000001081	TIFAB	12.0604	0.198088	0.595278	0.332766	0.739311	0.986672	0.871202	protein_coding
ENSCAFG00000001082	NA	26.8058	-0.031096	0.516239	-0.0602357	0.951968	0.976364	1.13698	NA
ENSCAFG00000001083	NEUROG1	1.07683	-4.43486	2.8769	-1.54154	0.123186	0.0987886	2.62522	protein_coding
ENSCAFG00000001084	CXCL14	1.32693	0.292191	1.57207	0.185864	0.852552	0.479131	2.53553	protein_coding
ENSCAFG00000001085	SLC25A48	81.9346	2.93811	0.718262	4.09058	4.30299e-05	0.000523142	0.727895	protein_coding
ENSCAFG00000001086	MYC	1212	-0.11774	0.149396	-0.788109	0.430633	0.779696	0.691647	protein_coding
ENSCAFG00000001087	GSDMC	0.302855	-1.31704	3.30558	-0.398431	0.690312	1	0	protein_coding
ENSCAFG00000001089	LECT2	1.52167	-4.47601	1.48551	-3.01311	0.00258586	0.00503255	2.57853	protein_coding
ENSCAFG00000001090	PHF5A	703.893	0.5794	0.209614	2.76412	0.00570762	0.0277977	0.624941	protein_coding
ENSCAFG00000001091	TGFBI	1041.98	-0.461901	0.254703	-1.81349	0.0697562	0.182235	0.691647	protein_coding
ENSCAFG00000001092	TOB2	141.627	0.538888	0.225318	2.39167	0.0167719	0.0449641	0.987085	protein_coding
ENSCAFG00000001093	CYRIB	1713.31	-0.22335	0.150535	-1.48372	0.137884	0.331561	0.649984	protein_coding
ENSCAFG00000001094	SMAD5	425.948	0.182727	0.114537	1.59535	0.110634	0.192224	1.02801	protein_coding
ENSCAFG00000001095	TEF	188.83	-0.914284	0.308027	-2.9682	0.00299553	0.0117855	0.987085	protein_coding
ENSCAFG00000001096	ASAP1	751.472	-0.526879	0.187452	-2.81075	0.00494263	0.0257227	0.597837	protein_coding
ENSCAFG00000001097	ADCY8	5.07937	-3.80009	1.39677	-2.72062	0.00651602	0.0202064	1.07049	protein_coding
ENSCAFG00000001098		348.824	-0.10249	0.2267	-0.452097	0.651199	0.781466	1.04277	protein_coding
ENSCAFG00000001100	EFR3A	1582.56	0.141752	0.138661	1.02229	0.306643	0.627086	0.649984	protein_coding
ENSCAFG00000001101	PTPRK	229.474	0.671722	0.26395	2.54489	0.0109313	0.034372	0.907377	protein_coding
ENSCAFG00000001102		1.22939	-4.63073	2.17603	-2.12807	0.0333317	0.0363241	2.57853	lncRNA
ENSCAFG00000001103	TRPC7	6.99991	-2.856	0.770294	-3.70768	0.000209164	0.00159898	0.877762	protein_coding
ENSCAFG00000001104	RANGAP1	518.943	0.249899	0.153179	1.63142	0.102802	0.259413	0.659094	protein_coding
ENSCAFG00000001105	KCNQ3	1.63655	-3.70482	1.66868	-2.22021	0.0264045	0.0300552	2.60257	protein_coding
ENSCAFG00000001106	LAMA2	47.7313	-2.7687	0.641992	-4.31267	1.61295e-05	0.000179357	1.02709	protein_coding
ENSCAFG00000001108	LRRC6	2.59144	-2.35715	0.924975	-2.54834	0.0108237	0.0251289	1.34685	protein_coding
ENSCAFG00000001112	NA	7.59403	-2.95318	0.877041	-3.36721	0.000759326	0.00447319	0.877762	NA
ENSCAFG00000001113	TMEM71	664.724	0.0163901	0.170274	0.0962572	0.923316	1	0.597837	protein_coding
ENSCAFG00000001114	ARHGAP18	206.069	0.720123	0.155656	4.62638	3.72118e-06	5.83076e-05	0.922763	protein_coding
ENSCAFG00000001115	L3MBTL3	342.094	-0.494077	0.196491	-2.5145	0.0119203	0.047103	0.659094	protein_coding
ENSCAFG00000001116	SAMD3	0.34438	-0.955907	3.08485	-0.309871	0.756659	1	0	protein_coding
ENSCAFG00000001117	TMEM200A	4.07172	-0.011667	0.751963	-0.0155154	0.987621	1	1.06585	protein_coding
ENSCAFG00000001120	L3MBTL2	549.738	0.300652	0.115529	2.60239	0.00925775	0.0384252	0.665385	protein_coding
ENSCAFG00000001121	NA	0.303573	-1.93348	3.29109	-0.587488	0.556876	1	0	NA
ENSCAFG00000001124	PHF20L1	754.36	-0.252165	0.131912	-1.91162	0.0559253	0.167404	0.616021	protein_coding
ENSCAFG00000001125	EP300	2605.01	0.189231	0.131617	1.43774	0.150509	0.338242	0.691647	protein_coding
ENSCAFG00000001126	KLHL3	169.541	1.46465	0.2934	4.992	5.97567e-07	1.22738e-05	0.988863	protein_coding
ENSCAFG00000001128	TG	13.5337	-1.67207	0.81795	-2.04422	0.0409322	0.079703	1.14815	protein_coding
ENSCAFG00000001129	NA	2.39392	-3.87796	1.20698	-3.21294	0.00131382	0.00553105	1.16309	NA
ENSCAFG00000001130	ITPR3	1606.59	-0.594217	0.206723	-2.87446	0.00404722	0.0196295	0.691647	protein_coding
ENSCAFG00000001131	SLA	407.7	-0.224794	0.251796	-0.892762	0.371984	0.721932	0.659094	protein_coding
ENSCAFG00000001132	HNRNPA0	113.268	0.715852	0.192549	3.71777	0.000200986	0.00168415	0.788486	protein_coding
ENSCAFG00000001133	CCN4	53.3734	-0.901922	0.50553	-1.78411	0.0744053	0.140657	1.01804	protein_coding
ENSCAFG00000001134	XPNPEP3	306.272	0.234204	0.142206	1.64693	0.0995716	0.195144	0.907377	protein_coding
ENSCAFG00000001135	NA	0.561952	-2.14941	2.27664	-0.944113	0.345112	1	0	NA
ENSCAFG00000001136	EPB41L2	149.626	0.359489	0.172331	2.08604	0.0369751	0.0828307	0.988863	protein_coding
ENSCAFG00000001137	DNAJB7	2.33672	-4.22851	1.89808	-2.22778	0.0258951	0.0489929	1.35614	protein_coding
ENSCAFG00000001138		5.63025	0.231513	1.3457	0.172039	0.863407	0.951691	1.06585	protein_coding
ENSCAFG00000001139	ST13	1806.63	-0.104371	0.104885	-0.9951	0.319688	0.617133	0.691647	protein_coding
ENSCAFG00000001140	MYOT	4.74793	-1.53202	0.938024	-1.63325	0.102417	0.174557	1.07049	protein_coding
ENSCAFG00000001141	NDRG1	1169.65	0.12879	0.216753	0.594181	0.552391	0.958713	0.675454	protein_coding
ENSCAFG00000001142	SLC25A17	141.185	0.737399	0.215154	3.4273	0.000609605	0.00352463	0.953526	protein_coding
ENSCAFG00000001143	MCHR1	3.73486	-3.4312	1.17252	-2.92634	0.00342977	0.0123651	1.05959	protein_coding
ENSCAFG00000001144		1.68865	-1.49566	1.65743	-0.902397	0.366846	0.454697	1.16309	protein_coding
ENSCAFG00000001145	NA	356.153	0.0674156	0.240957	0.279782	0.779644	0.895486	1.04277	NA
ENSCAFG00000001146	PKD2L2	9.72534	0.36354	0.647189	0.561721	0.574306	0.807012	0.880357	protein_coding
ENSCAFG00000001147	AKAP7	89.2247	-0.555594	0.174392	-3.1859	0.00144306	0.0084829	0.727895	protein_coding
ENSCAFG00000001148	ST3GAL1	400.703	0.623614	0.189547	3.29003	0.00100178	0.00486014	1.04277	protein_coding
ENSCAFG00000001149		52.0674	0.911614	0.592036	1.53979	0.123611	0.21209	1.01804	protein_coding
ENSCAFG00000001152	FAM13B	917.863	-0.496216	0.161199	-3.07828	0.00208197	0.0127944	0.616021	protein_coding
ENSCAFG00000001154	MRTFA	591.946	-0.112387	0.202943	-0.553785	0.579726	1	0.665385	protein_coding
ENSCAFG00000001159	ZFAT	111.31	-0.0271412	0.18003	-0.150759	0.880166	0.960202	1.07401	protein_coding
ENSCAFG00000001161	NA	368.855	0.0225607	0.295962	0.0762284	0.939237	1	0.901386	NA
ENSCAFG00000001162	WNT8A	1.42914	-4.83374	1.62612	-2.97255	0.00295333	0.00566154	2.53553	protein_coding
ENSCAFG00000001165	NA	1.49948	-2.93649	1.5953	-1.84071	0.0656638	0.0619293	2.53553	NA
ENSCAFG00000001166	KHDRBS3	20.5878	0.725622	0.460767	1.57481	0.115299	0.181642	1.14815	protein_coding
ENSCAFG00000001167	IBA57	69.0586	0.787913	0.231397	3.40503	0.000661575	0.00354545	1.02709	protein_coding
ENSCAFG00000001168	NA	0.197859	-2.29718	3.29056	-0.698111	0.485108	1	0	NA
ENSCAFG00000001170	GJC2	1.12807	-4.48798	2.26121	-1.98477	0.0471705	0.0479097	2.54526	protein_coding
ENSCAFG00000001172	SGSM3	188.32	0.580618	0.189503	3.0639	0.00218473	0.00922051	0.988863	protein_coding
ENSCAFG00000001173	FAM135B	12.6712	-3.23654	1.00228	-3.22917	0.00124151	0.00648453	0.893656	protein_coding
ENSCAFG00000001174	GUK1	258.284	0.44295	0.11777	3.76116	0.00016913	0.00129325	0.922763	protein_coding
ENSCAFG00000001176	MRPL55	192.412	0.461023	0.143058	3.22263	0.00127021	0.00612742	0.987085	protein_coding
ENSCAFG00000001177	C14H1orf35	86.485	-0.586578	0.182322	-3.21726	0.00129421	0.00581732	1.07401	protein_coding
ENSCAFG00000001178	COL22A1	14.4543	-1.03807	0.626808	-1.65612	0.0976978	0.160962	1.12919	protein_coding
ENSCAFG00000001179	WNT3A	3.83158	-4.5274	1.48916	-3.04023	0.00236396	0.00928643	1.05959	protein_coding
ENSCAFG00000001180	KCNK9	4.74109	-2.28968	0.869234	-2.63413	0.00843526	0.0245781	1.08171	protein_coding
ENSCAFG00000001181	TRAPPC9	464.216	-0.110457	0.113457	-0.973561	0.330275	0.45619	1.04277	protein_coding
ENSCAFG00000001184	PRSS38	1.89965	-3.36876	1.3366	-2.52039	0.0117224	0.0267518	1.34685	protein_coding
ENSCAFG00000001185	NA	20.5027	0.330479	0.394514	0.837687	0.402207	0.500741	1.12919	NA
ENSCAFG00000001186	BRD8	594.262	0.0487237	0.121409	0.401317	0.688187	1	0.616021	protein_coding
ENSCAFG00000001187	JMJD4	138.366	0.339968	0.138628	2.45237	0.0141918	0.0374299	1.05621	protein_coding
ENSCAFG00000001188	IP6K3	15.6889	0.602785	0.784723	0.768151	0.442398	0.82073	0.662912	protein_coding
ENSCAFG00000001189	OR6F1	0	NA	NA	NA	NA	NA	NA	protein_coding
ENSCAFG00000001190	OR13G1	0.194755	-2.28423	3.29115	-0.69405	0.487651	1	0	protein_coding
ENSCAFG00000001191	LEMD2	274.164	0.00747197	0.237079	0.0315168	0.974857	1	0.895766	protein_coding
ENSCAFG00000001192	OR2AK3	1.09811	-3.95358	1.91166	-2.06814	0.0386271	0.0412375	2.53553	protein_coding
ENSCAFG00000001194	MLN	0.194598	-1.67593	3.30558	-0.507002	0.612154	1	0	protein_coding
ENSCAFG00000001195	OR2L17	1.0704	-2.82707	1.84287	-1.53405	0.125016	0.101325	2.57853	protein_coding
ENSCAFG00000001196	AGO2	645.925	0.0139106	0.0871241	0.159665	0.873145	1	0.665385	protein_coding
ENSCAFG00000001197		1.79483	-1.32065	1.65005	-0.800373	0.423495	0.451015	1.35614	processed_pseudogene
ENSCAFG00000001198	PRXL2C	47.7388	-0.0118597	0.265683	-0.0446386	0.964395	1	1.05359	protein_coding
ENSCAFG00000001199		1.46152	-2.73475	1.89819	-1.44072	0.149664	0.117153	2.57853	pseudogene
ENSCAFG00000001201	CDC14B	41.5206	-0.417717	0.314049	-1.3301	0.183485	0.277652	1.08075	protein_coding
ENSCAFG00000001202	GRM4	4.21903	-2.86531	0.918698	-3.11888	0.00181541	0.00746287	1.08171	protein_coding
ENSCAFG00000001204	KIF20A	182.864	0.31274	0.388526	0.804939	0.420855	0.547904	1.05621	protein_coding
ENSCAFG00000001205	HABP4	65.4934	0.416537	0.240907	1.72904	0.083802	0.150264	1.05359	protein_coding
ENSCAFG00000001207		0.159993	-1.316	3.30558	-0.398116	0.690545	1	0	protein_coding
ENSCAFG00000001208		173.724	1.80648	0.314502	5.74392	9.25072e-09	3.65232e-07	0.988863	pseudogene
ENSCAFG00000001209	CDC23	277.074	-0.377145	0.180699	-2.08714	0.0368754	0.0872842	0.922763	protein_coding
ENSCAFG00000001210		0.864627	-2.10153	1.83461	-1.14549	0.252007	0.175019	2.62522	protein_coding
ENSCAFG00000001211	HMGA1	652.25	0.430911	0.233588	1.84475	0.0650734	0.177803	0.665385	protein_coding
ENSCAFG00000001212	NUDT3	449.138	0.295139	0.126076	2.34096	0.0192344	0.0680155	0.659094	protein_coding
ENSCAFG00000001213	ZNF367	66.7951	0.198537	0.234374	0.847093	0.396943	0.53802	1.01804	protein_coding
ENSCAFG00000001214	RPS10	10772.9	0.0924259	0.10479	0.882011	0.377771	0.735231	0.654878	protein_coding
ENSCAFG00000001215	GFRA3	19.7162	-2.78713	0.574173	-4.85416	1.20899e-06	1.95341e-05	1.13698	protein_coding
ENSCAFG00000001216	SLC35D2	17.2031	-0.854875	0.322631	-2.6497	0.00805631	0.0227723	1.13698	protein_coding
ENSCAFG00000001217	PTK2	243.497	-0.0318572	0.252854	-0.12599	0.89974	1	0.895766	protein_coding
ENSCAFG00000001218	NA	0.857965	-2.09928	1.46973	-1.42835	0.153192	0.117652	2.62522	NA
ENSCAFG00000001219	ERCC6L2	925.158	-0.532576	0.103861	-5.12776	2.93206e-07	9.33924e-06	0.665385	protein_coding
ENSCAFG00000001220	CDC25C	51.1718	-0.0290398	0.367626	-0.0789927	0.937038	1	1.08075	protein_coding
ENSCAFG00000001221	PACSIN1	349.554	-0.16619	0.30892	-0.537971	0.590597	0.723975	1.04277	protein_coding
ENSCAFG00000001225	NA	327.993	0.429682	0.130999	3.28004	0.00103793	0.0055869	0.907377	NA
ENSCAFG00000001226	TRIM58	8.9326	-2.46517	1.08473	-2.27263	0.0230487	0.0617273	0.893656	protein_coding
ENSCAFG00000001227	SPDEF	3.75475	-4.58435	1.49552	-3.06538	0.00217391	0.00858588	1.08171	protein_coding
ENSCAFG00000001228	DENND3	547.005	0.744831	0.253266	2.94091	0.00327254	0.0186584	0.597837	protein_coding
ENSCAFG00000001229	ILRUN	1033.91	0.625884	0.13708	4.56582	4.97536e-06	9.899e-05	0.649984	protein_coding
ENSCAFG00000001230	GNG5	213.87	-0.0481887	0.154476	-0.31195	0.755079	0.959136	0.922763	protein_coding
ENSCAFG00000001231	SNRPC	137.639	-0.0260673	0.172625	-0.151005	0.879972	1	0.982088	protein_coding
ENSCAFG00000001232	SLC45A4	147.956	0.224517	0.211015	1.06398	0.287336	0.438168	0.953526	protein_coding
ENSCAFG00000001233	KDM3B	1647.77	-0.238817	0.115494	-2.06779	0.0386594	0.113763	0.691647	protein_coding
ENSCAFG00000001234	UHRF1BP1	829.782	0.115705	0.135676	0.852798	0.393772	0.786614	0.624941	protein_coding
ENSCAFG00000001235	GPR20	3.41629	-6.09835	1.98074	-3.07883	0.00207815	0.00827989	1.08171	lncRNA
ENSCAFG00000001236	NA	0.278158	-0.955689	3.26724	-0.292507	0.769899	1	0	NA
ENSCAFG00000001237	PTP4A3	7.54768	-1.01575	0.757635	-1.34069	0.180022	0.322416	0.877762	protein_coding
ENSCAFG00000001239	TAF11	189.347	0.216758	0.146754	1.47701	0.139672	0.239465	0.988863	protein_coding
ENSCAFG00000001242	OR2AV1	0.870697	-2.43541	2.188	-1.11308	0.265676	0.184046	2.60257	protein_coding
ENSCAFG00000001244	REEP2	8.91686	-0.967342	0.692611	-1.39666	0.162516	0.293257	0.893656	protein_coding
ENSCAFG00000001246	PTCH1	71.3197	0.942734	0.269644	3.49622	0.000471898	0.00221214	1.31884	protein_coding
ENSCAFG00000001250	MROH5	7.38876	-6.05649	1.13184	-5.35104	8.74522e-08	2.73918e-06	0.871202	protein_coding
ENSCAFG00000001251	NA	0.906833	-3.06281	1.74412	-1.75607	0.0790758	0.0702015	2.60257	NA
ENSCAFG00000001253	OR2M9	1.89554	-3.86343	2.01776	-1.91471	0.0555299	0.0919521	1.29727	protein_coding
ENSCAFG00000001254	EGR1	254.746	-1.15504	0.234779	-4.91967	8.66889e-07	1.74912e-05	0.937246	protein_coding
ENSCAFG00000001255	TNRC6B	1674.19	-0.264909	0.0868983	-3.0485	0.00229987	0.0125302	0.699346	protein_coding
ENSCAFG00000001256		1.74914	-3.76857	1.98015	-1.90317	0.0570187	0.0911609	1.34685	pseudogene
ENSCAFG00000001257		1.44687	-3.44002	1.4248	-2.41439	0.0157617	0.0199792	2.62522	protein_coding
ENSCAFG00000001263	OR2T6	1.78613	-4.7022	1.33135	-3.53189	0.000412595	0.00201598	1.29727	protein_coding
ENSCAFG00000001264	TSNARE1	24.4387	-0.718651	0.469127	-1.53189	0.12555	0.197143	1.12919	protein_coding
ENSCAFG00000001267	OR2T27	0.769613	-3.38629	2.5852	-1.30987	0.190239	1	0	protein_coding
ENSCAFG00000001268	OR2T2	0.812323	-2.16173	2.75944	-0.783393	0.433396	0.273372	2.60257	protein_coding
ENSCAFG00000001269	ADGRB1	12.7992	-5.41934	0.965926	-5.61051	2.01733e-08	7.7673e-07	0.880357	protein_coding
ENSCAFG00000001270	OR2T11	1.13655	-0.593733	2.37466	-0.250028	0.802566	0.443396	2.62522	protein_coding
ENSCAFG00000001272		4.83512	-5.79672	1.25667	-4.61276	3.97358e-06	4.59346e-05	1.30992	protein_coding
ENSCAFG00000001273	OR14I2	1.5807	-3.54042	1.5127	-2.34047	0.0192596	0.0237148	2.57853	protein_coding
ENSCAFG00000001277	ANKS1A	192.935	0.284461	0.137633	2.06681	0.0387521	0.085931	0.988863	protein_coding
ENSCAFG00000001278	OR2G6	1.3158	-2.47587	2.21285	-1.11886	0.263198	0.181377	2.62522	protein_coding
ENSCAFG00000001280	SLURP1	0.452761	-1.64038	2.44966	-0.669634	0.503091	1	0	protein_coding
ENSCAFG00000001281	NA	1.87765	-4.78744	2.15085	-2.22583	0.0260256	0.0537707	1.21003	NA
ENSCAFG00000001282	ETF1	0.68358	-2.23534	2.70709	-0.825735	0.408955	1	0	protein_coding
ENSCAFG00000001285		7.99873	-5.41805	1.10794	-4.89022	1.00723e-06	2.05219e-05	0.893656	protein_coding
ENSCAFG00000001286	FANCC	162.784	0.263011	0.195085	1.34819	0.177597	0.290504	0.988863	protein_coding
ENSCAFG00000001287	TCP11	7.76942	-2.71909	0.608752	-4.46667	7.94481e-06	0.00011427	0.871202	protein_coding
ENSCAFG00000001288	FAM83F	3.00178	-5.4752	1.3378	-4.09269	4.26397e-05	0.000317244	1.34685	protein_coding
ENSCAFG00000001289	LY6E	234.504	0.703957	0.295095	2.38553	0.0170546	0.0477966	0.922763	protein_coding
ENSCAFG00000001290	AKR1B1	133.818	0.487421	0.271986	1.79208	0.0731197	0.141986	0.988863	protein_coding
ENSCAFG00000001292	LY6H	2.36553	-1.51961	1.22158	-1.24397	0.213509	0.295561	1.16309	protein_coding
ENSCAFG00000001293	HSPA9	2234.58	0.0595732	0.185089	0.321862	0.747557	1	0.691647	protein_coding
ENSCAFG00000001296	GRAP2	326.148	-0.852189	0.298432	-2.85555	0.00429619	0.0155828	0.986014	protein_coding
ENSCAFG00000001297	RHPN1	25.7491	-0.760565	0.519618	-1.4637	0.143276	0.216741	1.14815	protein_coding
ENSCAFG00000001298	SCUBE3	14.9388	-3.14295	0.836284	-3.75824	0.000171114	0.00170058	0.662912	protein_coding
ENSCAFG00000001299	ZC3H3	148.616	-0.0273841	0.158075	-0.173235	0.862467	1	0.988863	protein_coding
ENSCAFG00000001300	SLC35B4	165.709	0.862801	0.238592	3.61622	0.000298934	0.00199146	0.953526	protein_coding
ENSCAFG00000001301	GSDMD	753.622	0.846653	0.146567	5.77656	7.62417e-09	4.5805e-07	0.624941	protein_coding
ENSCAFG00000001302		1.7364	-2.33491	1.10637	-2.11043	0.0348215	0.0637808	1.29727	protein_coding
ENSCAFG00000001303	ENTHD1	5.225	-3.60781	0.87446	-4.12575	3.69521e-05	0.000340323	1.06585	protein_coding
ENSCAFG00000001304	ZNF76	160.931	0.240361	0.157609	1.52505	0.127248	0.228697	0.953526	protein_coding
ENSCAFG00000001305	FBP1	12.6279	-0.688812	0.66758	-1.0318	0.302164	0.486592	0.880357	protein_coding
ENSCAFG00000001306	LRGUK	6.09693	-1.48738	0.578222	-2.57233	0.0101016	0.0326833	0.893656	protein_coding
ENSCAFG00000001307	DEF6	752.389	0.0228109	0.162294	0.140553	0.888223	1	0.624941	protein_coding
ENSCAFG00000001308	EXOC4	901.282	-0.0545709	0.0865991	-0.630155	0.528593	0.938135	0.665385	protein_coding
ENSCAFG00000001309		0.994318	-4.34242	2.25438	-1.92622	0.054077	0.0527764	2.57853	protein_coding
ENSCAFG00000001310	PPARD	150.362	0.331995	0.220061	1.50865	0.131387	0.234845	0.953526	protein_coding
ENSCAFG00000001312	CHCHD3	504.202	0.643844	0.21035	3.06082	0.00220735	0.00904371	1.02801	protein_coding
ENSCAFG00000001313	FANCE	125.242	-0.0045859	0.206932	-0.0221613	0.982319	0.892821	1.31884	protein_coding
ENSCAFG00000001314	CACNA1I	38.0269	-2.48236	0.603833	-4.111	3.9395e-05	0.000360007	1.06152	protein_coding
ENSCAFG00000001315	CTNNA1	568.322	0.520519	0.162624	3.20076	0.00137065	0.00875686	0.665385	protein_coding
ENSCAFG00000001316	DAPK1	483.849	1.66658	0.271121	6.14701	7.89567e-10	4.89886e-08	1.02801	protein_coding
ENSCAFG00000001317	EEF1D	3314.54	0.670092	0.133421	5.02241	5.10283e-07	1.48583e-05	0.675454	protein_coding
ENSCAFG00000001318	RPL10A	11686.5	-0.0591662	0.121539	-0.486808	0.626395	1	0.699346	protein_coding
ENSCAFG00000001319	TIGD5	27.5745	-0.0869038	0.47389	-0.183384	0.854497	0.892345	1.14815	protein_coding
ENSCAFG00000001324	ATF4	3655.6	0.980426	0.210097	4.66653	3.06325e-06	6.58737e-05	0.649984	protein_coding
ENSCAFG00000001325	PYCR3	200.896	0.467851	0.181019	2.58454	0.00975079	0.0294861	0.987085	protein_coding
ENSCAFG00000001326	TEAD3	32.3001	-1.83371	0.470028	-3.90128	9.56866e-05	0.000764074	1.01804	protein_coding
ENSCAFG00000001330	SIL1	204.13	0.880947	0.247901	3.55363	0.000379955	0.00234882	0.982088	protein_coding
ENSCAFG00000001331	TUT7	1417.61	-0.446843	0.11139	-4.01151	6.03315e-05	0.000713335	0.699346	protein_coding
ENSCAFG00000001332	TAB1	406.585	0.334022	0.149658	2.2319	0.0256218	0.0602093	1.02801	protein_coding
ENSCAFG00000001333	GFUS	494.034	0.700049	0.128654	5.44133	5.28848e-08	1.52278e-06	1.04467	protein_coding
ENSCAFG00000001335	TULP1	2.9744	-5.05384	1.29523	-3.90187	9.54509e-05	0.00068306	1.16309	protein_coding
ENSCAFG00000001336	NA	169.355	0.421639	0.198131	2.12809	0.0333299	0.0784215	0.953526	NA
ENSCAFG00000001337	SYNGR1	14.0558	-0.259662	0.592351	-0.438358	0.661127	0.734087	1.14815	protein_coding
ENSCAFG00000001338	MAPK15	18.733	-0.615016	0.539896	-1.13914	0.254645	0.343611	1.14815	protein_coding
ENSCAFG00000001339	NA	12.3679	-2.06521	0.512178	-4.03222	5.52529e-05	0.00060498	0.778426	NA
ENSCAFG00000001341		4.27268	-0.23823	0.686033	-0.347258	0.728398	0.713326	1.30992	protein_coding
ENSCAFG00000001343	FKBP5	705.708	-0.402491	0.240535	-1.67331	0.0942654	0.255556	0.616021	protein_coding
ENSCAFG00000001344	NAA35	251.741	-0.343234	0.146029	-2.35045	0.0187507	0.0515394	0.922763	protein_coding
ENSCAFG00000001345	MATR3	5331.07	-0.318099	0.0841444	-3.7804	0.000156576	0.00160291	0.654878	protein_coding
ENSCAFG00000001346	RPL3	13343.1	0.258104	0.112215	2.30008	0.0214436	0.0745922	0.654878	protein_coding
ENSCAFG00000001347	NA	2.29127	-1.09829	1.04175	-1.05428	0.291757	0.347528	1.29727	NA
ENSCAFG00000001348	CLPSL2	0.737353	-3.87888	2.46504	-1.57356	0.11559	1	0	protein_coding
ENSCAFG00000001349	CLPS	0.834115	-4.04468	2.45636	-1.64661	0.0996376	0.0858674	2.54526	protein_coding
ENSCAFG00000001350	GOLM1	877.183	1.56711	0.383012	4.09155	4.28498e-05	0.000587811	0.624941	protein_coding
ENSCAFG00000001351	LHFPL5	0.499413	-2.42757	3.26684	-0.743092	0.457426	1	0	protein_coding
ENSCAFG00000001352		251.593	0.137078	0.234889	0.583587	0.559498	0.77363	0.907377	protein_coding
ENSCAFG00000001354	MLANA	1.05042	-3.04981	1.6789	-1.81655	0.0692854	0.0646387	2.53553	protein_coding
ENSCAFG00000001355	KIAA2026	605.455	-0.694179	0.11932	-5.8178	5.96271e-09	3.75761e-07	0.616021	protein_coding
ENSCAFG00000001356	PDGFB	88.6304	1.01343	0.300864	3.3684	0.000756049	0.00517621	0.727895	protein_coding
ENSCAFG00000001358	AGTPBP1	401.05	-0.132062	0.15977	-0.826579	0.408476	0.607272	0.901386	protein_coding
ENSCAFG00000001360	CBX7	600.766	0.125014	0.255904	0.488518	0.625183	1	0.597837	protein_coding
ENSCAFG00000001361	APOBEC3Z3	160.242	-0.0597343	0.180269	-0.331362	0.740371	0.851637	1.05621	protein_coding
ENSCAFG00000001362	PLXNA4	42.7944	0.169786	0.36487	0.465333	0.641693	0.786767	1.01804	protein_coding
ENSCAFG00000001364	SRPK1	1300.19	-0.492215	0.175382	-2.80653	0.00500785	0.0235744	0.675454	protein_coding
ENSCAFG00000001365	TPD52L3	0.0973776	-1.67593	3.30558	-0.507002	0.612154	1	0	protein_coding
ENSCAFG00000001367	NPTXR	119.609	-0.0745518	0.227168	-0.328179	0.742777	1	0.727895	protein_coding
ENSCAFG00000001369		1.7726	-3.38812	1.63185	-2.07625	0.0378708	0.0657474	1.35614	pseudogene
ENSCAFG00000001370	DNAL4	17.8409	-0.0519046	0.331446	-0.1566	0.87556	1	0.662912	protein_coding
ENSCAFG00000001371	SUN2	1638.19	-0.331015	0.28003	-1.18207	0.237178	0.507375	0.654878	protein_coding
ENSCAFG00000001372	SCRIB	680.23	0.441229	0.179633	2.45628	0.0140383	0.0562337	0.616021	protein_coding
ENSCAFG00000001376	SLC26A8	8.10641	-0.772728	0.561663	-1.37579	0.168887	0.302337	0.893656	protein_coding
ENSCAFG00000001377	GTPBP1	442.485	0.197012	0.0988661	1.99271	0.0462928	0.094433	1.04467	protein_coding
ENSCAFG00000001378	MAPK14	553.315	0.263441	0.140517	1.87479	0.0608211	0.178081	0.620659	protein_coding
ENSCAFG00000001379	JOSD1	146.281	0.0412781	0.202697	0.203644	0.838631	0.986107	0.988863	protein_coding
ENSCAFG00000001380	NTRK2	27.3747	0.467826	0.48799	0.95868	0.33772	0.435561	1.12919	protein_coding
ENSCAFG00000001381	UHRF2	623.021	-0.375782	0.134496	-2.79399	0.00520618	0.0258634	0.624941	protein_coding
ENSCAFG00000001382	MAPK13	35.6516	0.636055	0.455352	1.39684	0.162461	0.255573	1.06152	protein_coding
ENSCAFG00000001383		140.042	0.975809	0.232879	4.19021	2.78701e-05	0.00028859	0.987085	protein_coding
ENSCAFG00000001384	CBY1	18.8556	-0.421207	0.351182	-1.1994	0.230373	0.491082	0.662912	protein_coding
ENSCAFG00000001385	FAM227A	1.95077	-0.251643	1.10189	-0.228375	0.819355	0.830033	1.21003	protein_coding
ENSCAFG00000001386	BRPF3	187.287	0.531753	0.186554	2.85039	0.00436651	0.0161862	0.953526	protein_coding
ENSCAFG00000001388		0.320283	-2.05146	3.13185	-0.655031	0.512448	1	0	protein_coding
ENSCAFG00000001390	RMI1	184.356	-0.46012	0.139669	-3.29436	0.000986471	0.00503823	0.982088	protein_coding
ENSCAFG00000001391	DMC1	1.2182	-0.414195	1.26027	-0.328657	0.742415	0.419593	2.60257	protein_coding
ENSCAFG00000001392	PNPLA1	0.541227	-3.43758	2.17232	-1.58245	0.113547	1	0	protein_coding
ENSCAFG00000001393	BNIP5	1.77274	-3.7559	1.67983	-2.23588	0.0253597	0.0499331	1.29727	protein_coding
ENSCAFG00000001394	ETV7	177.404	0.998464	0.297443	3.35683	0.000788428	0.00421868	0.982088	protein_coding
ENSCAFG00000001395	DDX17	6905.25	-0.0163447	0.0986468	-0.165689	0.868402	1	0.649984	protein_coding
ENSCAFG00000001396		2.54354	-2.11882	1.20071	-1.76464	0.0776238	0.116526	1.34685	protein_coding
ENSCAFG00000001397		73.6935	0.783238	1.05472	0.742601	0.457723	0.785372	0.727895	protein_coding
ENSCAFG00000001398	KCTD20	432.057	0.156207	0.141167	1.10654	0.268493	0.387029	1.04277	protein_coding
ENSCAFG00000001399	HNRNPK	5006.45	0.0312088	0.111408	0.280132	0.779376	1	0.691647	protein_coding
ENSCAFG00000001400	PUF60	1006.38	0.296945	0.109765	2.70527	0.00682484	0.0308405	0.649984	protein_coding
ENSCAFG00000001401	NA	0.595924	-2.89977	2.71484	-1.06812	0.285468	1	0	NA
ENSCAFG00000001402	KDELR3	20.2921	0.54845	0.409326	1.33989	0.180282	0.260748	1.14815	protein_coding
ENSCAFG00000001403	PODXL	64.9943	-1.01234	0.375772	-2.69403	0.00705932	0.0222176	1.02709	protein_coding
ENSCAFG00000001404	C1H9orf64	548.428	0.11785	0.106112	1.11062	0.266733	0.55039	0.665385	protein_coding
ENSCAFG00000001405	NRBP2	35.3813	1.24648	0.304561	4.09272	4.2634e-05	0.000378872	1.08075	protein_coding
ENSCAFG00000001406	MKLN1	427.424	0.0132256	0.131028	0.100937	0.9196	1	1.04277	protein_coding
ENSCAFG00000001407	KCNJ4	1.97932	-4.04422	1.38395	-2.92223	0.0034753	0.010371	1.35614	protein_coding
ENSCAFG00000001411	STK38	646.341	-0.978175	0.151007	-6.47768	9.31429e-11	1.29257e-08	0.597837	protein_coding
ENSCAFG00000001413	CSNK1E	204.743	-0.00180539	0.163288	-0.0110565	0.991178	1	0.953526	protein_coding
ENSCAFG00000001414	SRSF3	828.675	0.35765	0.126933	2.81762	0.00483815	0.0245727	0.620659	protein_coding
ENSCAFG00000001416	GLDC	22.0549	1.40348	0.746893	1.87909	0.060232	0.167485	0.662912	protein_coding
ENSCAFG00000001417	KIF27	42.2792	-0.103776	0.309408	-0.335403	0.737321	0.845952	1.06152	protein_coding
ENSCAFG00000001418	RAB44	7.8664	-0.31467	0.955861	-0.329201	0.742004	0.983533	0.877762	protein_coding
ENSCAFG00000001419	NA	3.90976	-4.11938	1.39862	-2.94532	0.00322617	0.0118132	1.05959	NA
ENSCAFG00000001420	TMEM184B	139.133	1.0543	0.199215	5.29227	1.20808e-07	3.24086e-06	0.987085	protein_coding
ENSCAFG00000001422		156.813	-0.344899	0.152854	-2.25639	0.0240464	0.0592188	0.987085	protein_coding
ENSCAFG00000001423	CPNE5	12.344	-0.576486	0.908167	-0.63478	0.525572	0.760824	0.871202	protein_coding
ENSCAFG00000001424	PLA2G6	137.214	0.0312202	0.14479	0.215624	0.829281	0.982672	0.982088	protein_coding
ENSCAFG00000001425	GKAP1	58.5945	0.290913	0.319652	0.910092	0.362774	0.500911	1.01804	protein_coding
ENSCAFG00000001426	COPG2	376.876	-0.0682118	0.15957	-0.427474	0.669034	0.805623	1.02801	protein_coding
ENSCAFG00000001427	BAIAP2L2	3.04866	-3.86862	1.46706	-2.63698	0.00836471	0.0204162	1.35614	protein_coding
ENSCAFG00000001428	PPIL1	560.362	-0.0482936	0.124896	-0.386669	0.699001	1	0.665385	protein_coding
ENSCAFG00000001429	SLC16A8	4.9309	-5.45207	1.20409	-4.52795	5.95597e-06	7.57109e-05	1.07049	protein_coding
ENSCAFG00000001431	PICK1	114.19	0.133755	0.141751	0.943588	0.34538	0.46211	1.07401	protein_coding
ENSCAFG00000001432	C12H6orf89	197.93	0.473605	0.167623	2.82542	0.00472183	0.0167198	0.988863	protein_coding
ENSCAFG00000001433	PLEC	1492.22	0.726982	0.183287	3.96637	7.29766e-05	0.000871119	0.654878	protein_coding
ENSCAFG00000001434	KDM4C	654.021	-0.175154	0.137264	-1.27604	0.201941	0.469237	0.616021	protein_coding
ENSCAFG00000001435	UBQLN1	1011.74	-0.0341462	0.0856996	-0.398441	0.690305	1	0.699346	protein_coding
ENSCAFG00000001436	SOX10	3.86838	-2.90312	1.05834	-2.7431	0.0060863	0.0192529	1.06585	protein_coding
ENSCAFG00000001437	POLR2F	189.174	0.548354	0.176375	3.10902	0.00187708	0.0081964	0.988863	protein_coding
ENSCAFG00000001438	PI16	4.5762	-0.958368	0.744564	-1.28715	0.198041	0.253125	1.30992	protein_coding
ENSCAFG00000001439	C10H22orf23	7.23366	-3.36847	0.797984	-4.22123	2.42977e-05	0.000284346	0.877762	protein_coding
ENSCAFG00000001441	MTCH1	570.356	0.701637	0.124416	5.63946	1.7058e-08	9.10592e-07	0.620659	protein_coding
ENSCAFG00000001442	MICALL1	262.818	0.447452	0.161388	2.77253	0.00556225	0.0198127	0.937246	protein_coding
ENSCAFG00000001443	EIF3L	1991.92	0.118525	0.170351	0.695766	0.486575	0.854158	0.691647	protein_coding
ENSCAFG00000001444	FGD2	419.624	1.0556	0.21267	4.96357	6.92093e-07	1.93594e-05	0.659094	protein_coding
ENSCAFG00000001445	GRINA	595.872	0.549145	0.186762	2.94034	0.00327852	0.0181109	0.620659	protein_coding
ENSCAFG00000001446	FRMD3	27.9423	-0.1599	0.646816	-0.24721	0.804745	0.868041	1.12075	protein_coding
ENSCAFG00000001447	GALR3	1.36284	-3.87325	1.64919	-2.34857	0.0188454	0.0232922	2.57853	protein_coding
ENSCAFG00000001448	PIM1	655.599	0.665947	0.178439	3.73207	0.000189914	0.00195155	0.620659	protein_coding
ENSCAFG00000001449	NA	4.25197	-4.55977	1.43146	-3.18539	0.00144559	0.00636723	1.06585	NA
ENSCAFG00000001450	MEST	18.2415	1.91073	0.787769	2.4255	0.0152873	0.0374497	1.13698	protein_coding
ENSCAFG00000001451	NA	0.584724	-3.55083	3.22054	-1.10256	0.270219	1	0	NA
ENSCAFG00000001453	RASEF	6.18832	-2.98819	1.00519	-2.97277	0.00295125	0.0139972	0.778426	protein_coding
ENSCAFG00000001456	GCAT	175.101	0.483518	0.25541	1.8931	0.0583441	0.119414	0.982088	protein_coding
ENSCAFG00000001457	NA	5.96505	-1.72091	0.707387	-2.43278	0.0149835	0.0389434	1.05959	NA
ENSCAFG00000001458	NA	149.162	-0.169484	0.144516	-1.17277	0.240888	0.351358	1.05621	NA
ENSCAFG00000001459	CEP41	55.2698	-0.402294	0.22821	-1.76282	0.0779303	0.141176	1.06152	protein_coding
ENSCAFG00000001460	PTPRD	14.3579	-2.63721	0.683891	-3.85618	0.000115172	0.000802761	1.14815	protein_coding
ENSCAFG00000001462	TLE1	99.245	-0.132743	0.187197	-0.709111	0.478255	0.507915	1.31884	protein_coding
ENSCAFG00000001468	NA	55.9792	0.150084	0.271109	0.553592	0.579858	0.707248	1.05359	NA
ENSCAFG00000001469	NA	1.27988	-4.67791	2.80919	-1.66522	0.0958694	0.0836217	2.53553	NA
ENSCAFG00000001472	NA	3.70825	-4.98088	1.5638	-3.18512	0.00144694	0.00543064	1.30992	NA
ENSCAFG00000001473		26.6861	0.413143	0.297877	1.38696	0.165454	0.248379	1.12075	protein_coding
ENSCAFG00000001474		7.03505	-3.95545	1.05611	-3.74529	0.000180186	0.001416	0.880357	protein_coding
ENSCAFG00000001475	NA	3.13909	-1.3422	0.885363	-1.51599	0.129521	0.174285	1.35614	NA
ENSCAFG00000001476		0	NA	NA	NA	NA	NA	NA	protein_coding
ENSCAFG00000001477	CMTR1	685.304	0.140255	0.112737	1.24409	0.213468	0.487363	0.620659	protein_coding
ENSCAFG00000001478	TYRP1	2.28743	-4.65473	1.36192	-3.41777	0.000631374	0.00275261	1.34685	lncRNA
ENSCAFG00000001479		11.3272	0.0106623	0.54646	0.0195116	0.984433	1	0.893656	pseudogene
ENSCAFG00000001480	TRIOBP	388.271	-0.0953043	0.174637	-0.545727	0.585254	0.727092	1.02801	protein_coding
ENSCAFG00000001484	LGALS2	0.489674	1.37265	2.42312	0.566482	0.571066	1	0	protein_coding
ENSCAFG00000001486	CPA5	7.12467	-2.67737	0.657235	-4.07369	4.62738e-05	0.000476779	0.877762	protein_coding
ENSCAFG00000001487	LGALS1	1145.18	2.13612	0.307934	6.93696	4.00618e-12	8.39828e-10	0.649984	protein_coding
ENSCAFG00000001488	MDGA1	5.90921	-3.83081	1.22321	-3.13176	0.00173764	0.00728573	1.07049	protein_coding
ENSCAFG00000001489	ZFAND3	153.815	0.228207	0.200701	1.13705	0.255517	0.390171	0.982088	protein_coding
ENSCAFG00000001490	SH3BP1	576.079	0.132651	0.213785	0.620489	0.534936	0.993275	0.624941	protein_coding
ENSCAFG00000001492	BTBD9	112.314	-0.197313	0.19824	-0.995328	0.319577	0.587939	0.734943	protein_coding
ENSCAFG00000001494	SSMEM1	0.852191	-3.52769	2.04938	-1.72134	0.0851882	0.0750517	2.57853	protein_coding
ENSCAFG00000001495	TMEM209	435.676	-0.0405875	0.173449	-0.234002	0.814983	1	0.659094	protein_coding
ENSCAFG00000001496	GGA1	202.61	0.313328	0.131027	2.39132	0.0167878	0.0426762	1.05621	protein_coding
ENSCAFG00000001497	KLHDC10	103.36	0.412288	0.20166	2.04447	0.0409071	0.107098	0.788486	protein_coding
ENSCAFG00000001498	MPDZ	82.6809	0.170035	0.270844	0.627796	0.530138	0.877708	0.727895	protein_coding
ENSCAFG00000001499		132.914	0.424431	0.206984	2.05054	0.0403114	0.0890108	0.982088	protein_coding
ENSCAFG00000001500	OPLAH	331.599	0.381642	0.158968	2.40075	0.0163617	0.0600404	0.659094	pseudogene
ENSCAFG00000001501	CDC42EP1	11.2442	-0.243919	0.612205	-0.398426	0.690316	0.936355	0.871202	protein_coding
ENSCAFG00000001502	CARD10	24.6918	-0.868208	0.659155	-1.31715	0.187787	0.2731	1.12919	protein_coding
ENSCAFG00000001503	MFNG	347.112	0.103993	0.200107	0.519686	0.603283	1	0.659094	protein_coding
ENSCAFG00000001504	ELFN2	15.614	-1.38887	0.76215	-1.82231	0.0684085	0.120597	1.13698	protein_coding
ENSCAFG00000001505	UBE2H	231.21	-0.111773	0.138318	-0.808086	0.419041	0.600538	0.937246	protein_coding
ENSCAFG00000001506	CYTH4	1077.89	0.293227	0.160148	1.83097	0.0671045	0.180062	0.675454	protein_coding
ENSCAFG00000001507	NRF1	446.38	-0.254931	0.0866478	-2.94215	0.00325946	0.0171789	0.659094	protein_coding
ENSCAFG00000001508	RAC2	2143.71	0.339693	0.177641	1.91224	0.0558452	0.155181	0.675454	protein_coding
ENSCAFG00000001509	SSTR3	5.35336	-5.95452	1.11855	-5.32343	1.01828e-07	2.20002e-06	1.30992	protein_coding
ENSCAFG00000001511	IL2RB	986.21	0.161255	0.263424	0.612149	0.540439	0.919335	0.699346	protein_coding
ENSCAFG00000001512	TMPRSS6	7.45543	-4.22982	0.981364	-4.31014	1.63151e-05	0.000203153	0.893656	protein_coding
ENSCAFG00000001513	KCTD17	44.5492	0.536302	0.326684	1.64165	0.100662	0.173361	1.06152	protein_coding
ENSCAFG00000001514	MPST	248.874	0.928271	0.179311	5.17688	2.25629e-07	5.41792e-06	0.986014	protein_coding
ENSCAFG00000001515	STRIP2	61.9176	0.920556	0.478808	1.9226	0.0545304	0.106214	1.06152	protein_coding
ENSCAFG00000001516	TST	33.5003	0.405896	0.297461	1.36453	0.172399	0.26411	1.08075	protein_coding
ENSCAFG00000001517	TEX33	1.65972	-2.97945	2.17473	-1.37003	0.170677	0.131841	2.53553	protein_coding
ENSCAFG00000001518	DNAH8	41.5537	-0.202022	0.581595	-0.347358	0.728322	0.838382	1.06152	protein_coding
ENSCAFG00000001519	CSF2RB	3387.32	2.43709	0.299015	8.15038	3.62772e-16	2.01375e-13	0.699346	protein_coding
ENSCAFG00000001520	NFIB	67.2304	0.0556666	0.369978	0.150459	0.880402	1	1.01804	protein_coding
ENSCAFG00000001521	EXOSC4	187.7	1.21011	0.250594	4.82897	1.37239e-06	2.43851e-05	0.988863	protein_coding
ENSCAFG00000001522	NCF4	536.822	0.25619	0.277877	0.921953	0.356553	0.736886	0.616021	protein_coding
ENSCAFG00000001523	GPAA1	684.271	1.05815	0.182984	5.78274	7.34952e-09	4.44796e-07	0.624941	protein_coding
ENSCAFG00000001524	AHCYL2	492.599	0.14452	0.199129	0.725762	0.467985	0.602193	1.04277	protein_coding
ENSCAFG00000001525	NA	2.27099	2.79321	1.3402	2.08418	0.0371442	0.0731144	1.16309	NA
ENSCAFG00000001526	IFT27	71.4347	1.04916	0.304235	3.44852	0.000563668	0.00385343	0.788486	protein_coding
ENSCAFG00000001529	CYC1	453.802	0.729367	0.230785	3.16037	0.00157567	0.00690419	1.04277	protein_coding
ENSCAFG00000001530		738.376	0.440449	0.146521	3.00604	0.00264674	0.0157649	0.597837	protein_coding
ENSCAFG00000001531	SMO	8.05229	-0.195627	0.57534	-0.34002	0.733842	0.973093	0.880357	protein_coding
ENSCAFG00000001532	ZDHHC21	65.82	0.327938	0.223536	1.46705	0.142363	0.237747	1.01804	protein_coding
ENSCAFG00000001533	TSPAN33	27.7383	-0.33412	0.503481	-0.66362	0.506934	0.599265	1.13698	protein_coding
ENSCAFG00000001534	TLE4	1013.95	-0.406446	0.139677	-2.90991	0.00361533	0.0177926	0.699346	protein_coding
ENSCAFG00000001535	CER1	0.735683	-3.87104	3.20555	-1.20761	0.227199	1	0	protein_coding
ENSCAFG00000001536	SHARPIN	425.021	0.57721	0.20912	2.76018	0.00577687	0.0210509	0.901386	protein_coding
ENSCAFG00000001537	FREM1	83.956	0.695611	0.502255	1.38497	0.16606	0.257653	1.07401	protein_coding
ENSCAFG00000001540		287.868	0.39314	0.149826	2.62397	0.00869105	0.0284435	0.922763	protein_coding
ENSCAFG00000001541	HGH1	48.4557	0.933235	0.31007	3.00976	0.00261455	0.010029	1.06152	pseudogene
ENSCAFG00000001542		1.31125	-4.22567	1.95699	-2.15927	0.030829	0.0337176	2.62522	protein_coding
ENSCAFG00000001543	TNPO3	949.761	0.0132936	0.0888138	0.149679	0.881018	1	0.620659	protein_coding
ENSCAFG00000001544	EIF3D	3587.19	-0.159303	0.0948721	-1.67914	0.093125	0.228314	0.699346	protein_coding
ENSCAFG00000001545	TTC39B	120.618	0.271266	0.260305	1.04211	0.297361	0.348253	1.31884	protein_coding
ENSCAFG00000001546	MROH1	595.865	0.171446	0.236914	0.723665	0.469271	0.903605	0.620659	protein_coding
ENSCAFG00000001547	GLP1R	2.48123	-3.34232	1.33477	-2.50405	0.0122782	0.0300552	1.21003	protein_coding
ENSCAFG00000001548	SNAPC3	92.3918	-0.244888	0.184015	-1.3308	0.183255	0.35654	0.788486	protein_coding
ENSCAFG00000001549	SAYSD1	42.5186	0.823248	0.407103	2.02221	0.0431546	0.087243	1.08075	protein_coding
ENSCAFG00000001550	FOXRED2	212.207	0.24465	0.189558	1.29063	0.196831	0.337481	0.907377	protein_coding
ENSCAFG00000001551	PSIP1	2091.43	-0.781435	0.124068	-6.29842	3.00701e-10	3.05321e-08	0.675454	protein_coding
ENSCAFG00000001553	TXN2	252.399	0.405567	0.146409	2.77009	0.00560403	0.0191986	0.986014	protein_coding
ENSCAFG00000001554	BOP1	365.197	0.340805	0.183787	1.85435	0.0636887	0.175992	0.659094	pseudogene
ENSCAFG00000001556		1.65892	-3.7713	1.24438	-3.03066	0.0024402	0.00485693	2.54526	protein_coding
ENSCAFG00000001557	CCDC171	141.509	-0.638316	0.19172	-3.32943	0.000870249	0.00456026	0.982088	protein_coding
ENSCAFG00000001559	SCX	11.836	-1.6462	0.810768	-2.03042	0.0423135	0.100623	0.880357	protein_coding
ENSCAFG00000001560	KIF6	3.12107	-2.30359	1.10446	-2.08571	0.0370046	0.0705331	1.21003	protein_coding
ENSCAFG00000001562	BNC2	21.4623	-0.0862482	0.32857	-0.262496	0.792939	0.852851	1.12919	protein_coding
ENSCAFG00000001563	HSF1	275.881	0.299987	0.149209	2.01051	0.0443774	0.103117	0.895766	protein_coding
ENSCAFG00000001564		4.63167	-0.085165	0.737135	-0.115535	0.908021	0.978269	1.08171	protein_coding
ENSCAFG00000001565	DAAM2	13.5043	0.0226832	0.528395	0.0429286	0.965758	0.992725	1.12919	protein_coding
ENSCAFG00000001566	CNTLN	75.5008	-0.0410574	0.260595	-0.157553	0.874809	1	0.727895	protein_coding
ENSCAFG00000001567	SH3GL2	8.92058	-2.06971	0.78693	-2.63011	0.00853566	0.0287688	0.893656	protein_coding
ENSCAFG00000001568	MOCS1	43.9375	1.01295	0.313146	3.23476	0.00121744	0.00578396	1.01804	protein_coding
ENSCAFG00000001569	RECQL4	98.4325	0.957363	0.40082	2.38851	0.0169168	0.0570823	0.727895	pseudogene
ENSCAFG00000001570	PSAT1	373.315	1.77866	0.415301	4.28283	1.84534e-05	0.000286455	0.659094	protein_coding
ENSCAFG00000001571	LRFN2	6.46128	-4.64315	0.94448	-4.91609	8.8288e-07	1.83621e-05	0.893656	protein_coding
ENSCAFG00000001572	UNC5CL	14.8206	-2.61188	0.65685	-3.97637	6.99753e-05	0.000835645	0.662912	protein_coding
ENSCAFG00000001573	TMEM249	2.2789	-1.40473	0.89807	-1.56416	0.11778	0.177105	1.21003	protein_coding
ENSCAFG00000001574	TSPO2	0.285827	-0.570948	3.30407	-0.172802	0.862807	1	0	protein_coding
ENSCAFG00000001575	APOBEC2	1.61002	-4.127	1.60212	-2.57596	0.00999609	0.0143807	2.54526	protein_coding
ENSCAFG00000001576	FBXL6	125.528	0.136972	0.216669	0.632172	0.527275	0.873816	0.727895	protein_coding
ENSCAFG00000001577	CEP78	162.931	-0.560846	0.129585	-4.32803	1.50452e-05	0.000176089	0.982088	protein_coding
ENSCAFG00000001578	OARD1	247.043	-0.199396	0.133497	-1.49363	0.135271	0.250187	0.907377	protein_coding
ENSCAFG00000001579	GNAQ	118.609	0.407155	0.173214	2.35059	0.0187439	0.0391041	1.31884	protein_coding
ENSCAFG00000001580	NFYA	112.447	0.334887	0.195856	1.70986	0.0872913	0.209993	0.727895	protein_coding
ENSCAFG00000001581	ADAMTSL1	13.6665	-1.73236	0.639719	-2.708	0.00676898	0.0199567	1.12919	protein_coding
ENSCAFG00000001582		13.2408	-1.95191	0.48096	-4.05837	4.94172e-05	0.000410442	1.12919	protein_coding
ENSCAFG00000001584	NA	56.3833	-0.624539	0.506137	-1.23393	0.217228	0.3239	1.05359	NA
ENSCAFG00000001585	FLNC	34.2052	-1.46823	0.712237	-2.06144	0.0392615	0.0820825	1.06152	protein_coding
ENSCAFG00000001586	TREM2	3.65206	1.32829	1.177	1.12854	0.259093	0.369495	1.06585	protein_coding
ENSCAFG00000001588		155.584	0.378648	0.17312	2.1872	0.0287279	0.0697441	0.953526	protein_coding
ENSCAFG00000001589	TREML2	182.962	-0.943989	0.318534	-2.96354	0.00304123	0.0119247	0.987085	protein_coding
ENSCAFG00000001590	SAXO1	3.56983	-2.04544	1.47499	-1.38675	0.165518	0.219061	1.30992	protein_coding
ENSCAFG00000001591	TREM1	17.3144	2.62283	0.804212	3.26137	0.00110874	0.00744857	0.662912	protein_coding
ENSCAFG00000001592	NA	0.99367	-2.9796	2.55262	-1.16727	0.243101	0.174868	2.53553	NA
ENSCAFG00000001593		10.9305	2.16936	0.873836	2.48257	0.0130438	0.0444347	0.778426	protein_coding
ENSCAFG00000001595	ADCK5	91.5795	0.394112	0.204031	1.93162	0.0534059	0.132445	0.788486	protein_coding
ENSCAFG00000001596	FOXP4	181.816	0.150155	0.216298	0.694206	0.487553	0.649311	0.987085	protein_coding
ENSCAFG00000001597	MDFI	7.48584	-2.52909	0.910161	-2.77873	0.0054572	0.0205459	0.877762	protein_coding
ENSCAFG00000001598	HAUS6	530.503	-0.374443	0.109461	-3.42078	0.000624417	0.00507678	0.616021	protein_coding
ENSCAFG00000001599	TFEB	498.045	0.110075	0.250416	0.43957	0.660249	0.881644	0.901386	protein_coding
ENSCAFG00000001600	CPSF1	961.127	0.30116	0.134738	2.23516	0.025407	0.0888636	0.620659	protein_coding
ENSCAFG00000001601	PLIN2	649.044	0.324651	0.165266	1.96441	0.0494827	0.150561	0.620659	protein_coding
ENSCAFG00000001602	NA	0.788544	-3.99173	1.91895	-2.08017	0.0375103	0.0392785	2.62522	NA
ENSCAFG00000001604		4.84405	-2.06402	0.840841	-2.45471	0.0140997	0.0371234	1.05959	protein_coding
ENSCAFG00000001605	TOMM6	150.424	0.551092	0.215162	2.56129	0.0104284	0.0294798	1.05621	protein_coding
ENSCAFG00000001606		2.23667	-2.35764	1.4107	-1.67126	0.09467	0.153235	1.16309	protein_coding
ENSCAFG00000001607	SLC39A4	11.9385	-3.11973	0.738535	-4.22421	2.39777e-05	0.000283716	0.871202	protein_coding
ENSCAFG00000001608		0.294135	-2.42151	3.28489	-0.737166	0.461022	1	0	protein_coding
ENSCAFG00000001609	USP49	58.9052	-0.623538	0.287318	-2.1702	0.0299916	0.0685452	1.01804	protein_coding
ENSCAFG00000001610	VPS28	307.026	1.05282	0.232522	4.52786	5.9585e-06	8.72243e-05	0.907377	protein_coding
ENSCAFG00000001611	IRF5	574.523	-0.122721	0.244897	-0.501112	0.616292	1	0.597837	protein_coding
ENSCAFG00000001612	DENND4C	1078.3	-0.547846	0.112524	-4.86872	1.12322e-06	2.83702e-05	0.675454	protein_coding
ENSCAFG00000001613	MED20	67.7029	0.169184	0.183026	0.924371	0.355293	0.477366	1.06152	protein_coding
ENSCAFG00000001614	BYSL	222.388	0.185926	0.156825	1.18557	0.235794	0.384829	0.922763	protein_coding
ENSCAFG00000001615	RPS6	29518.9	-0.288044	0.133544	-2.15693	0.0310114	0.100056	0.649984	protein_coding
ENSCAFG00000001616	KCP	80.7828	-0.714537	0.4014	-1.78011	0.0750572	0.18411	0.734943	protein_coding
ENSCAFG00000001617	VPS13A	2292.78	-0.382313	0.128266	-2.98062	0.00287667	0.0150395	0.691647	protein_coding
ENSCAFG00000001618	CCND3	319.341	0.330424	0.191657	1.72404	0.0847005	0.168789	0.922763	protein_coding
ENSCAFG00000001620	ATP6V1F	240.398	0.530008	0.167177	3.17034	0.0015226	0.00746287	0.907377	protein_coding
ENSCAFG00000001621	TONSL	120.504	0.0750481	0.318499	0.23563	0.813719	1	0.727895	protein_coding
ENSCAFG00000001622	TAF8	296.997	-1.07585	0.248815	-4.3239	1.53298e-05	0.000187911	0.922763	protein_coding
ENSCAFG00000001623	SLC24A2	4.30708	-1.43123	0.712112	-2.00983	0.0444487	0.0898237	1.07049	protein_coding
ENSCAFG00000001624	CYHR1	158.221	0.52076	0.145669	3.57496	0.000350286	0.00208545	1.05621	protein_coding
ENSCAFG00000001626	OPN1SW	1.92165	-4.81258	1.37082	-3.51072	0.000446896	0.00214589	1.29727	protein_coding
ENSCAFG00000001627	KIFC2	87.0341	0.642876	0.287814	2.23365	0.025506	0.049492	1.31884	protein_coding
ENSCAFG00000001630	MYH9	10063.7	-0.29356	0.162244	-1.80937	0.0703928	0.192072	0.654878	protein_coding
ENSCAFG00000001631	GUCA1A	0.511838	-1.60025	2.42496	-0.659909	0.509312	1	0	protein_coding
ENSCAFG00000001632	FOXH1	4.4643	-4.63496	1.26211	-3.67238	0.000240306	0.0015335	1.06585	protein_coding
ENSCAFG00000001633	GUCA1B	3.78817	-2.87791	0.874064	-3.29256	0.000992797	0.00469398	1.08171	protein_coding
ENSCAFG00000001634	NA	5.41519	-2.14695	0.817456	-2.62638	0.00862983	0.0251963	1.07049	NA
ENSCAFG00000001635	MLLT3	343.017	-0.620106	0.185218	-3.34798	0.000814032	0.00412368	1.04277	protein_coding
ENSCAFG00000001636	PPP1R16A	46.5166	0.306071	0.232356	1.31725	0.187755	0.282654	1.08075	pseudogene
ENSCAFG00000001637	FOXB2	1.13653	-4.51466	2.16138	-2.08879	0.0367268	0.0391682	2.57853	protein_coding
ENSCAFG00000001638	NA	83.8471	-0.389676	0.175622	-2.21883	0.026498	0.0811051	0.727895	NA
ENSCAFG00000001640	NA	2057.29	0.872783	0.34334	2.54204	0.0110208	0.042753	0.691647	NA
ENSCAFG00000001642	TRERF1	505.402	0.169346	0.21423	0.790489	0.429242	0.568864	1.02801	protein_coding
ENSCAFG00000001644	FAM71F1	0.639207	-3.66186	2.59854	-1.4092	0.158777	1	0	protein_coding
ENSCAFG00000001645	FAM71F2	4.03634	-1.9091	0.719684	-2.6527	0.00798518	0.0202265	1.30992	protein_coding
ENSCAFG00000001646	PRUNE2	275.421	0.211582	0.325691	0.649639	0.515925	0.716715	0.922763	protein_coding
ENSCAFG00000001648	GPT	25.7528	0.513432	0.311322	1.6492	0.0991071	0.16375	1.12075	protein_coding
ENSCAFG00000001649	NA	239.167	-0.296598	0.24539	-1.20868	0.226787	0.368127	0.937246	NA
ENSCAFG00000001651	IMPDH1	579.58	0.463858	0.164603	2.81803	0.00483189	0.0231969	0.665385	protein_coding
ENSCAFG00000001652	HACD4	69.4147	0.511614	0.280746	1.82234	0.068404	0.12746	1.06152	protein_coding
ENSCAFG00000001653	IFNB1	0.197859	-2.29718	3.29056	-0.698111	0.485108	1	0	protein_coding
ENSCAFG00000001655	MFSD3	41.1656	0.14081	0.371234	0.379304	0.704462	0.817277	1.06152	protein_coding
ENSCAFG00000001660	LRRC14	167.024	1.06295	0.169373	6.2758	3.47836e-10	2.51296e-08	0.988863	protein_coding
ENSCAFG00000001667	RBM28	179.801	-0.655165	0.229934	-2.84937	0.00438061	0.0150077	1.05621	protein_coding
ENSCAFG00000001669	ARHGAP39	37.0298	0.231841	0.336345	0.689295	0.490638	0.633538	1.02709	protein_coding
ENSCAFG00000001671	MTAP	361.598	0.57837	0.220901	2.61824	0.00883851	0.026193	1.04277	protein_coding
ENSCAFG00000001672	LEP	9.36408	-1.66049	1.03382	-1.60616	0.108239	0.214306	0.880357	protein_coding
ENSCAFG00000001673	COMMD5	107.911	0.878823	0.229559	3.82832	0.000129023	0.00125114	0.734943	protein_coding
ENSCAFG00000001675		28.812	0.460755	0.416537	1.10616	0.268658	0.361249	1.13698	protein_coding
ENSCAFG00000001677	RPL8	16309.8	0.268909	0.124775	2.15515	0.0311499	0.0998155	0.654878	protein_coding
ENSCAFG00000001680	NA	3.42118	-0.137654	1.20012	-0.1147	0.908683	0.986791	1.07049	NA
ENSCAFG00000001681	DMRTA1	2.15311	-5.43537	1.86442	-2.91531	0.00355335	0.010548	1.35614	protein_coding
ENSCAFG00000001685	ZNF16	109.648	-0.355383	0.187955	-1.89079	0.0586524	0.142663	0.788486	protein_coding
ENSCAFG00000001686		92.3874	0.0588039	0.201487	0.291849	0.770402	1	0.788486	protein_coding
ENSCAFG00000001688	ELAVL2	6.96121	-4.06228	1.02023	-3.98173	6.84155e-05	0.000651836	0.880357	protein_coding
ENSCAFG00000001689	NA	441.565	0.513736	0.262011	1.96074	0.0499093	0.101391	1.02801	NA
ENSCAFG00000001690	PCSK5	41.9874	0.15209	0.418925	0.363047	0.71657	0.832699	1.05359	protein_coding
ENSCAFG00000001697	UBR2	1233.49	-0.00601597	0.1049	-0.0573498	0.954267	1	0.699346	protein_coding
ENSCAFG00000001698	PLAA	294.02	0.0302304	0.146539	0.206296	0.83656	1	0.922763	protein_coding
ENSCAFG00000001699	OSTF1	1469.87	0.120752	0.151527	0.796897	0.425511	0.804666	0.654878	protein_coding
ENSCAFG00000001700	SND1	3158.1	1.19991	0.244913	4.89932	9.61697e-07	2.49313e-05	0.675454	protein_coding
ENSCAFG00000001701	RBFOX2	29.7348	0.0799435	0.377163	0.21196	0.832138	0.88555	1.12919	protein_coding
ENSCAFG00000001702	NMRK1	74.1057	0.443948	0.26168	1.69653	0.0897851	0.156551	1.07401	protein_coding
ENSCAFG00000001703	CARNMT1	165.739	-0.312572	0.125468	-2.49125	0.0127293	0.0363923	0.982088	protein_coding
ENSCAFG00000001704	APOL6	595.101	0.474893	0.163441	2.90559	0.00366563	0.019665	0.624941	protein_coding
ENSCAFG00000001705	MB	3.4673	-3.23972	0.988269	-3.27817	0.00104481	0.00420039	1.30992	protein_coding
ENSCAFG00000001706	IFT74	153.289	-0.733436	0.148293	-4.94586	7.58079e-07	1.54463e-05	0.953526	protein_coding
ENSCAFG00000001709	MCM5	556.215	0.238849	0.332628	0.718067	0.472716	0.908672	0.620659	protein_coding
ENSCAFG00000001710	CHRNA3	28.0838	-3.46992	0.58573	-5.9241	3.14018e-09	1.3527e-07	1.14815	protein_coding
ENSCAFG00000001711	HMOX1	1239.77	0.591469	0.260182	2.27329	0.0230085	0.0748638	0.699346	protein_coding
ENSCAFG00000001712	LRRC19	30.9368	0.587974	0.44685	1.31582	0.188235	0.418113	0.662912	protein_coding
ENSCAFG00000001713	TEK	26.5503	-0.0410363	0.499943	-0.082082	0.934582	0.967503	1.12919	protein_coding
ENSCAFG00000001714	NA	2.23474	-4.16432	1.3271	-3.1379	0.0017016	0.00620696	1.29727	NA
ENSCAFG00000001715	MOB3B	23.5836	0.900567	0.366522	2.45706	0.0140079	0.0347339	1.14815	protein_coding
ENSCAFG00000001716	IFNK	0.836409	-4.04848	2.45543	-1.64879	0.0991906	0.0855826	2.54526	protein_coding
ENSCAFG00000001717	TOM1	338.061	1.18759	0.157153	7.55693	4.1268e-14	9.35934e-12	1.04277	protein_coding
ENSCAFG00000001718	LRRC4	16.8362	-0.542115	0.438429	-1.23649	0.216275	0.303956	1.13698	protein_coding
ENSCAFG00000001719	PAX4	0.0870634	-0.593929	3.30558	-0.179675	0.857408	1	0	protein_coding
ENSCAFG00000001720	C11H9orf72	191.38	0.0523357	0.148792	0.351737	0.725036	0.907517	0.953526	protein_coding
ENSCAFG00000001721	FSCN3	1.93872	-4.37803	1.73922	-2.51724	0.0118279	0.0300939	1.16309	protein_coding
ENSCAFG00000001722	PRPH2	3.94666	-3.78468	1.14196	-3.31421	0.000919039	0.00441215	1.08171	protein_coding
ENSCAFG00000001723	TBCC	193.153	0.197289	0.160341	1.23043	0.218535	0.324818	1.05621	protein_coding
ENSCAFG00000001725	BICRAL	457.725	-0.0454226	0.129678	-0.350272	0.726134	0.856701	1.02801	protein_coding
ENSCAFG00000001726	ARF5	108.541	-0.284772	0.221066	-1.28818	0.197684	0.251245	1.31884	protein_coding
ENSCAFG00000001727	LINGO2	2.43638	-3.15114	1.14742	-2.74629	0.00602739	0.0178301	1.16309	protein_coding
ENSCAFG00000001728		314.491	0.173894	0.128485	1.35342	0.17592	0.308629	0.907377	protein_coding
ENSCAFG00000001730	GCC1	274.581	-0.0942655	0.15773	-0.59764	0.55008	0.715435	0.986014	protein_coding
ENSCAFG00000001731		4.21857	-3.50799	1.17983	-2.97329	0.00294626	0.0109859	1.06585	protein_coding
ENSCAFG00000001732	HMGXB4	374.386	-0.139333	0.107506	-1.29605	0.19496	0.299337	1.04467	protein_coding
ENSCAFG00000001733	ZNF800	604.706	-0.726108	0.135468	-5.36	8.32224e-08	3.60272e-06	0.597837	protein_coding
ENSCAFG00000001734		0.488359	-3.27465	3.23633	-1.01184	0.311614	1	0	protein_coding
ENSCAFG00000001735	ISX	0.389196	-2.77812	3.26734	-0.850269	0.395176	1	0	protein_coding
ENSCAFG00000001736	CNPY3	613.024	0.144756	0.117965	1.22711	0.21978	0.471856	0.665385	protein_coding
ENSCAFG00000001737	NA	2.77261	-3.73589	1.15901	-3.22336	0.00126697	0.00478368	1.34685	NA
ENSCAFG00000001738	GRM8	11.66	-0.50999	0.655195	-0.778379	0.436346	0.652459	0.877762	protein_coding
ENSCAFG00000001740	LARGE1	80.5148	0.347657	0.382702	0.908427	0.363653	0.408356	1.31884	protein_coding
ENSCAFG00000001741	GNMT	17.4465	-0.564259	0.483723	-1.16649	0.243415	0.512965	0.662912	protein_coding
ENSCAFG00000001742	NA	0.494866	-3.33577	3.23249	-1.03195	0.302094	1	0	NA
ENSCAFG00000001744		1.23681	-4.12017	2.39349	-1.72141	0.0851765	0.0757968	2.54526	processed_pseudogene
ENSCAFG00000001745	CHRNA5	4.03097	-0.594481	0.852699	-0.697177	0.485692	0.609822	1.06585	protein_coding
ENSCAFG00000001747		0.345139	-2.68166	3.27279	-0.81938	0.412569	1	0	protein_coding
ENSCAFG00000001748	PEX6	251.629	0.188698	0.194974	0.967813	0.333138	0.481109	0.986014	protein_coding
ENSCAFG00000001751	TRPM6	10.3446	-2.05809	0.534576	-3.84996	0.000118139	0.00101679	0.871202	protein_coding
ENSCAFG00000001752	SYN3	1.63852	-3.39351	1.28805	-2.63462	0.00842321	0.0122874	2.62522	protein_coding
ENSCAFG00000001753	PPP2R5D	524.869	-0.260548	0.105876	-2.46088	0.0138597	0.0525078	0.665385	protein_coding
ENSCAFG00000001754	POT1	761.062	-0.638098	0.16141	-3.95327	7.70918e-05	0.000954711	0.616021	protein_coding
ENSCAFG00000001756	MEA1	202.908	0.434072	0.15284	2.84004	0.00451084	0.0162237	0.982088	protein_coding
ENSCAFG00000001757	GPR37	2.42118	-2.65066	1.12808	-2.34972	0.0187877	0.0418416	1.21003	protein_coding
ENSCAFG00000001758	FBXO7	360.88	0.469879	0.114785	4.09356	4.24807e-05	0.000435412	0.901386	protein_coding
ENSCAFG00000001759		3.82088	-6.25502	1.3188	-4.74295	2.10631e-06	3.22056e-05	1.08171	pseudogene
ENSCAFG00000001760	NA	168.392	-0.513913	0.215893	-2.38041	0.0172936	0.0460169	0.987085	NA
ENSCAFG00000001762	TMEM229A	1.51915	-1.17052	1.26476	-0.925485	0.354713	0.234498	2.57853	protein_coding
ENSCAFG00000001763	RRP36	498.927	0.22423	0.109439	2.0489	0.0404715	0.122637	0.659094	protein_coding
ENSCAFG00000001764	NA	0.0973776	-1.67593	3.30558	-0.507002	0.612154	1	0	NA
ENSCAFG00000001765	SPAM1	1.59505	-3.59065	1.52726	-2.35104	0.0187211	0.0234872	2.53553	protein_coding
ENSCAFG00000001766	IREB2	527.147	-0.104749	0.119976	-0.873078	0.38262	0.795996	0.597837	protein_coding
ENSCAFG00000001767	PWP1	403.214	-0.291727	0.126883	-2.29918	0.0214947	0.0743409	0.659094	protein_coding
ENSCAFG00000001768	NA	2.18831	-4.07413	1.5122	-2.69418	0.00705631	0.0201527	1.16309	NA
ENSCAFG00000001769	RORB	3.21501	-1.74318	0.967411	-1.8019	0.0715614	0.131538	1.06585	protein_coding
ENSCAFG00000001771	WASL	380.316	-0.475019	0.134482	-3.53222	0.000412091	0.00241549	1.02801	protein_coding
ENSCAFG00000001772		0.488704	-3.31156	2.72854	-1.21367	0.224873	1	0	pseudogene
ENSCAFG00000001773		0.96538	-2.67582	1.79798	-1.48824	0.136688	0.108872	2.57853	protein_coding
ENSCAFG00000001774	CUL7	911.416	0.40769	0.16819	2.42399	0.0153511	0.0595836	0.624941	protein_coding
ENSCAFG00000001775	LMOD2	4.50274	-3.90414	1.07359	-3.63653	0.000276339	0.00145163	1.30992	protein_coding
ENSCAFG00000001776	NA	0.345053	-2.68235	3.27281	-0.819587	0.412452	1	0	NA
ENSCAFG00000001777	BPIFC	4.007	0.376021	0.837779	0.448831	0.653554	0.770119	1.06585	protein_coding
ENSCAFG00000001778	ANXA1	579.587	1.0535	0.256508	4.10708	4.00696e-05	0.000561894	0.620659	protein_coding
ENSCAFG00000001779	ASB15	28.456	0.701689	0.622906	1.12648	0.259964	0.355995	1.12075	protein_coding
ENSCAFG00000001781	WFS1	357.204	0.586933	0.22511	2.60731	0.00912564	0.0271912	1.02801	protein_coding
ENSCAFG00000001782	MRPL2	114.667	0.608314	0.207085	2.93751	0.00330864	0.0160946	0.727895	protein_coding
ENSCAFG00000001783		2.44431	-2.3513	1.35484	-1.73547	0.082657	0.122581	1.34685	protein_coding
ENSCAFG00000001784	ZNF300	272.736	-0.214368	0.174737	-1.22681	0.219895	0.368531	0.907377	protein_coding
ENSCAFG00000001785	RTCB	770.148	0.366911	0.152813	2.40104	0.0163484	0.0624048	0.624941	protein_coding
ENSCAFG00000001786	ACO1	708.665	0.990416	0.167735	5.90464	3.53426e-09	2.52878e-07	0.597837	protein_coding
ENSCAFG00000001787	KLC4	317.56	0.325988	0.10574	3.0829	0.00204992	0.00925727	0.922763	protein_coding
ENSCAFG00000001788	PRDM4	570.339	-0.14581	0.172674	-0.844424	0.398432	0.756543	0.665385	protein_coding
ENSCAFG00000001789		1.2281	-4.61616	2.19786	-2.1003	0.0357029	0.0377785	2.62522	protein_coding
ENSCAFG00000001790	GRM3	6.8518	-2.51021	1.1196	-2.24205	0.0249578	0.0670029	0.871202	protein_coding
ENSCAFG00000001791	ALDH1A1	21.7559	-0.467252	0.503871	-0.927324	0.353758	0.449713	1.13698	protein_coding
ENSCAFG00000001792	LIMCH1	170.703	-0.407723	0.224935	-1.81263	0.069889	0.136965	0.988863	protein_coding
ENSCAFG00000001793	BTBD11	158.909	0.318798	0.15153	2.10386	0.0353909	0.0799532	0.988863	protein_coding
ENSCAFG00000001795	PHOX2B	0.933463	-4.2157	2.34255	-1.79962	0.0719208	0.0663533	2.54526	protein_coding
ENSCAFG00000001796	TMEM33	322.975	0.534513	0.202962	2.63356	0.00844941	0.0278407	0.922763	protein_coding
ENSCAFG00000001797	CRY1	209.083	0.441333	0.188154	2.34559	0.018997	0.0514222	0.937246	protein_coding
ENSCAFG00000001798	SLC30A9	868.184	0.27136	0.17961	1.51083	0.130832	0.339876	0.597837	protein_coding
ENSCAFG00000001799	MTERF2	62.4677	-0.0161547	0.228724	-0.0706297	0.943692	1	1.06152	protein_coding
ENSCAFG00000001800	TMEM263	247.741	0.401114	0.166634	2.40715	0.0160774	0.045818	0.922763	protein_coding
ENSCAFG00000001801	TMC1	2.59829	-3.96495	1.30607	-3.03578	0.00239918	0.00777108	1.35614	protein_coding
ENSCAFG00000001802	BEND4	5.51435	-1.93318	0.612675	-3.15531	0.00160325	0.00691045	1.05959	protein_coding
ENSCAFG00000001804	SHISA3	6.21366	0.192027	0.936074	0.20514	0.837462	1	0.871202	protein_coding
ENSCAFG00000001805	RIC8B	29.1117	-0.212039	0.324819	-0.652792	0.51389	0.921685	0.662912	protein_coding
ENSCAFG00000001807	DDX58	270.824	0.335114	0.208254	1.60916	0.10758	0.210175	0.895766	protein_coding
ENSCAFG00000001808	ELAPOR2	10.0563	-0.566312	0.579727	-0.97686	0.328638	0.519737	0.880357	protein_coding
ENSCAFG00000001809	TOPORS	1016.45	-0.422144	0.0773445	-5.45797	4.81614e-08	2.1174e-06	0.649984	protein_coding
ENSCAFG00000001810	NA	1.45235	-0.498478	1.35672	-0.367414	0.713311	0.40631	2.60257	NA
ENSCAFG00000001811	ZFAND5	442.235	0.165082	0.145786	1.13235	0.257485	0.378491	1.02801	protein_coding
ENSCAFG00000001812	APTX	89.8246	0.342884	0.229017	1.4972	0.134341	0.217161	1.07401	protein_coding
ENSCAFG00000001813	RFX4	6.97748	-1.90492	1.14831	-1.65889	0.0971373	0.196012	0.880357	protein_coding
ENSCAFG00000001814	PTK7	105.898	-1.06639	0.386311	-2.76043	0.00577249	0.0156265	1.31884	protein_coding
ENSCAFG00000001815	GDA	16.0163	-0.64573	0.544261	-1.18644	0.23545	0.328878	1.12075	protein_coding
ENSCAFG00000001816	ATP8A1	1140.34	-0.397789	0.206596	-1.92545	0.0541733	0.147126	0.699346	protein_coding
ENSCAFG00000001818	DNAJA1	1532.51	0.0281769	0.125271	0.224927	0.822036	1	0.675454	protein_coding
ENSCAFG00000001819	DMTF1	442.509	-0.60441	0.15551	-3.88664	0.000101642	0.000787033	1.04277	protein_coding
ENSCAFG00000001820	C1H9orf85	26.6602	0.0904452	0.309518	0.292213	0.770124	0.839155	1.12075	protein_coding
ENSCAFG00000001821	ABHD17B	230.582	0.135483	0.192083	0.705336	0.480601	0.669232	0.937246	protein_coding
ENSCAFG00000001825	CEMIP2	1351.18	-0.616793	0.279306	-2.2083	0.0272232	0.0862327	0.691647	protein_coding
ENSCAFG00000001827	CROT	228.83	-0.393952	0.139113	-2.83188	0.00462757	0.0164997	0.986014	protein_coding
ENSCAFG00000001828	KCTD8	4.39816	-4.80495	1.23981	-3.87554	0.000106388	0.000797898	1.07049	protein_coding
ENSCAFG00000001829	SRF	606.215	-0.272506	0.155601	-1.75132	0.0798916	0.210144	0.665385	protein_coding
ENSCAFG00000001830		0.205261	-1.32011	3.30558	-0.39936	0.689628	1	0	protein_coding
ENSCAFG00000001832	YIPF7	1.18054	-3.39072	1.70215	-1.99202	0.0463686	0.0473267	2.54526	protein_coding
ENSCAFG00000001833	ABCB4	25.1385	-0.425985	0.384949	-1.1066	0.268466	0.36107	1.13698	protein_coding
ENSCAFG00000001834	CUL9	811.691	0.0187891	0.164005	0.114564	0.908791	1	0.624941	protein_coding
ENSCAFG00000001835	ABCB1	169.932	-0.494122	0.41514	-1.19026	0.233946	0.361557	0.988863	protein_coding
ENSCAFG00000001836	SMU1	1187.88	-0.140431	0.129162	-1.08725	0.276929	0.550045	0.691647	protein_coding
ENSCAFG00000001837	DNPH1	48.4441	0.108687	0.300079	0.362194	0.717207	0.855218	1.01804	protein_coding
ENSCAFG00000001838	RUNDC3B	7.32378	-0.446451	0.622642	-0.717027	0.473358	0.695802	0.877762	protein_coding
ENSCAFG00000001839	TTBK1	13.7468	-2.24754	0.657692	-3.41731	0.000632426	0.0031281	1.14815	protein_coding
ENSCAFG00000001840	B4GALT1	1124.76	0.363949	0.162064	2.2457	0.024723	0.0835214	0.654878	protein_coding
ENSCAFG00000001841	SLC25A40	156.273	-1.04935	0.169854	-6.17792	6.495e-10	4.27076e-08	0.987085	protein_coding
ENSCAFG00000001842	CRIP3	52.9026	-0.754363	0.400982	-1.88129	0.0599327	0.112984	1.08075	protein_coding
ENSCAFG00000001843	SPINK4	0.185284	0.111231	3.3045	0.0336606	0.973148	1	0	protein_coding
ENSCAFG00000001844	BAG1	609.75	0.824775	0.198222	4.16086	3.17056e-05	0.000464449	0.620659	protein_coding
ENSCAFG00000001845	NA	285.264	-0.146319	0.197537	-0.740718	0.458864	0.620931	0.986014	NA
ENSCAFG00000001846		272.214	0.408969	0.168611	2.42551	0.0152869	0.0451263	0.895766	protein_coding
ENSCAFG00000001847	ZNF318	1542.3	-1.13304	0.285405	-3.96994	7.18905e-05	0.000825073	0.691647	protein_coding
ENSCAFG00000001848	NFX1	492.765	-0.339766	0.105547	-3.21911	0.00128591	0.00592153	1.04467	protein_coding
ENSCAFG00000001849	TRPM3	8.48183	-2.03027	0.773545	-2.62463	0.0086744	0.0291062	0.893656	protein_coding
ENSCAFG00000001850	GUF1	139.781	-0.22453	0.21361	-1.05112	0.293203	0.433141	0.987085	protein_coding
ENSCAFG00000001851	POLR3B	435.489	-0.219577	0.141648	-1.55016	0.121104	0.204071	1.04467	protein_coding
ENSCAFG00000001852	ADAM22	32.2342	-1.60888	0.449826	-3.57667	0.000348002	0.00207764	1.05359	protein_coding
ENSCAFG00000001853	ABCC10	513.478	0.90989	0.233575	3.89549	9.80011e-05	0.000854722	0.901386	protein_coding
ENSCAFG00000001854		0.731273	-0.335703	1.81042	-0.185428	0.852893	1	0	protein_coding
ENSCAFG00000001855	SRI	495.062	0.89837	0.177257	5.06819	4.01615e-07	8.35702e-06	1.04467	protein_coding
ENSCAFG00000001856	STEAP4	52.5644	0.836444	0.414889	2.01607	0.0437927	0.089908	1.05359	protein_coding
ENSCAFG00000001857		0.835369	-4.04692	2.45587	-1.64786	0.0993817	0.084291	2.60257	protein_coding
ENSCAFG00000001858	DLK2	32.8685	-2.47438	0.48157	-5.13815	2.77453e-07	6.27934e-06	1.01804	protein_coding
ENSCAFG00000001859	TEX47	0.293844	-2.4221	3.28495	-0.737331	0.460921	1	0	protein_coding
ENSCAFG00000001861	NA	1.44625	-4.37938	1.74972	-2.50291	0.0123178	0.0166057	2.60257	NA
ENSCAFG00000001862	ZNF804B	20.4053	-0.844969	0.584838	-1.44479	0.148516	0.224939	1.13698	protein_coding
ENSCAFG00000001865	TJAP1	188.66	0.345856	0.237299	1.45747	0.144987	0.254282	0.953526	protein_coding
ENSCAFG00000001866		9.6396	-2.5674	0.934928	-2.7461	0.0060309	0.0244563	0.778426	protein_coding
ENSCAFG00000001867	KLF9	49.3181	0.554573	0.312366	1.77539	0.0758328	0.138129	1.06152	protein_coding
ENSCAFG00000001868	YIPF3	426.814	0.9175	0.185885	4.93584	7.98078e-07	1.5169e-05	1.02801	protein_coding
ENSCAFG00000001869	NOL6	346.485	-0.107967	0.170834	-0.631999	0.527387	0.661659	1.04277	protein_coding
ENSCAFG00000001870	STEAP2	2.45351	-1.68409	1.15956	-1.45235	0.146404	0.193664	1.34685	protein_coding
ENSCAFG00000001871	GNPDA2	249.906	-0.319056	0.152175	-2.09663	0.0360263	0.0877141	0.895766	protein_coding
ENSCAFG00000001872	POLR1C	152.799	0.447197	0.188142	2.37691	0.0174583	0.0439691	1.05621	protein_coding
ENSCAFG00000001873	TCP11L2	562.039	-0.0932769	0.138166	-0.675106	0.499609	0.942617	0.624941	protein_coding
ENSCAFG00000001874	CFAP69	4.41179	-5.30329	1.14772	-4.62074	3.82379e-06	4.45555e-05	1.30992	protein_coding
ENSCAFG00000001875	CKAP4	1447.78	2.39763	0.360612	6.64877	2.95545e-11	4.24148e-09	0.699346	protein_coding
ENSCAFG00000001877		0.734362	-3.38886	2.61499	-1.29593	0.194998	1	0	protein_coding
ENSCAFG00000001878	GABRG1	1.63196	-4.58172	1.49749	-3.0596	0.00221632	0.00450971	2.53553	protein_coding
ENSCAFG00000001879	NUAK1	193.398	0.77273	0.237637	3.25172	0.00114708	0.00581231	0.953526	protein_coding
ENSCAFG00000001880	SMC5	946.746	-0.751809	0.147567	-5.09469	3.49306e-07	1.19262e-05	0.597837	protein_coding
ENSCAFG00000001882	GTPBP10	158.042	-1.01584	0.179428	-5.66158	1.49989e-08	5.54311e-07	0.988863	protein_coding
ENSCAFG00000001883	GABRA1	5.27057	-3.43153	1.2218	-2.80859	0.00497591	0.0165024	1.05959	protein_coding
ENSCAFG00000001884	CLDN12	32.0935	0.139818	0.27661	0.505468	0.61323	0.754804	1.02709	protein_coding
ENSCAFG00000001885	APPL2	156.433	0.23721	0.189724	1.25029	0.211192	0.335395	0.982088	protein_coding
ENSCAFG00000001886		4.8505	-0.575578	0.604717	-0.951814	0.341191	0.390522	1.30992	protein_coding
ENSCAFG00000001889	GABRB1	8.77854	-3.05559	0.702281	-4.35095	1.35551e-05	0.000176884	0.880357	protein_coding
ENSCAFG00000001890	MAMDC2	35.7474	0.403435	0.535288	0.753679	0.451042	0.568627	1.08075	protein_coding
ENSCAFG00000001891	UBAP2	381.751	0.294776	0.185952	1.58523	0.112915	0.279508	0.659094	protein_coding
ENSCAFG00000001892	XPO5	675.531	0.164144	0.112822	1.45489	0.145699	0.359318	0.620659	protein_coding
ENSCAFG00000001893	C1H9orf135	1.40042	-3.92545	1.3436	-2.92159	0.00348248	0.00640964	2.54526	protein_coding
ENSCAFG00000001894	WASHC4	620.181	-0.110809	0.130659	-0.848079	0.396394	0.8168	0.597837	protein_coding
ENSCAFG00000001895	PTAR1	176.396	0.244418	0.159318	1.53416	0.124991	0.219094	0.988863	protein_coding
ENSCAFG00000001897	APBA1	45.2484	0.827442	0.350698	2.35942	0.0183037	0.0457323	1.05359	protein_coding
ENSCAFG00000001898	CDK14	37.3275	0.00765651	0.38408	0.0199347	0.984095	1	1.06152	protein_coding
ENSCAFG00000001899	COMMD8	286.141	-0.0564494	0.168318	-0.335374	0.737343	0.963102	0.895766	protein_coding
ENSCAFG00000001900	FAM189A2	14.9887	-0.413783	0.648041	-0.638513	0.52314	0.614729	1.13698	protein_coding
ENSCAFG00000001901	DCAF12	499.03	0.32392	0.173812	1.86362	0.062375	0.121415	1.02801	protein_coding
ENSCAFG00000001902	TJP2	207.853	-0.474879	0.20542	-2.31175	0.0207913	0.0529859	0.986014	protein_coding
ENSCAFG00000001903	ATP10D	1174.73	0.174008	0.134054	1.29805	0.19427	0.432634	0.654878	protein_coding
ENSCAFG00000001905		345.762	0.132047	0.151702	0.870436	0.384062	0.5785	0.901386	protein_coding
ENSCAFG00000001906	FZD1	7.94493	-2.07696	0.928638	-2.23657	0.0253148	0.067777	0.871202	protein_coding
ENSCAFG00000001907	CORIN	3.96832	-1.3424	0.735422	-1.82534	0.0679497	0.126404	1.06585	protein_coding
ENSCAFG00000001908	MTERF1	294.277	-0.381292	0.10248	-3.72064	0.000198718	0.00139758	0.986014	protein_coding
ENSCAFG00000001909	KIF24	50.3875	-0.270964	0.37231	-0.727791	0.466741	0.60856	1.02709	protein_coding
ENSCAFG00000001910	POLH	217.307	-0.168461	0.231784	-0.726801	0.467348	0.671348	0.907377	protein_coding
ENSCAFG00000001911	ALDH1L2	47.9576	1.57781	0.460271	3.428	0.000608037	0.00322708	1.06152	protein_coding
ENSCAFG00000001913	NFXL1	344.819	0.809051	0.216544	3.73619	0.000186829	0.00128608	1.02801	protein_coding
ENSCAFG00000001915	C11H9orf24	1.35087	-3.01381	1.21624	-2.47798	0.0132129	0.0178521	2.54526	protein_coding
ENSCAFG00000001916	PIP5K1B	93.9146	1.18273	0.239964	4.92879	8.27403e-07	1.93594e-05	0.788486	protein_coding
ENSCAFG00000001917	CNGA1	7.35075	-3.5668	1.11849	-3.18895	0.00142793	0.00733467	0.871202	protein_coding
ENSCAFG00000001918	GTPBP2	192.164	0.422358	0.135096	3.12635	0.00176991	0.00787931	0.982088	protein_coding
ENSCAFG00000001919	FAM219A	16.9855	0.777932	0.391335	1.98789	0.0468236	0.090237	1.12075	protein_coding
ENSCAFG00000001921		93.3911	0.21183	0.213106	0.994012	0.320217	0.434511	1.07401	protein_coding
ENSCAFG00000001922	MAD2L1BP	112.517	0.0440448	0.168108	0.262004	0.793319	1	0.788486	protein_coding
ENSCAFG00000001923	DNAI1	1.46091	-1.36707	1.18791	-1.15083	0.249804	0.175014	2.60257	protein_coding
ENSCAFG00000001924	RSPH9	1.48249	-0.292827	1.16274	-0.251843	0.801162	0.44278	2.62522	protein_coding
ENSCAFG00000001925	C10H12orf45	108.559	-0.00656104	0.173095	-0.0379044	0.969764	1	0.788486	protein_coding
ENSCAFG00000001926	NA	74.1557	-0.23742	0.168931	-1.40542	0.159896	0.24997	1.07401	NA
ENSCAFG00000001927	TMEM252	1.38736	-0.467603	1.30171	-0.359221	0.71943	0.417831	2.53553	protein_coding
ENSCAFG00000001928	MRPS18A	182.557	0.497312	0.158123	3.1451	0.00166031	0.00711931	1.05621	protein_coding
ENSCAFG00000001929	SLC41A2	986.808	1.24809	0.262299	4.75827	1.95262e-06	4.4222e-05	0.675454	protein_coding
ENSCAFG00000001930	PGM5	76.0962	1.23983	0.329549	3.76221	0.000168422	0.00146642	0.788486	protein_coding
ENSCAFG00000001932	CNTFR	13.106	-0.037236	0.498738	-0.0746605	0.940485	1	0.871202	protein_coding
ENSCAFG00000001935	AKAP9	1887.04	-0.546838	0.188033	-2.9082	0.00363519	0.0189729	0.649984	protein_coding
ENSCAFG00000001937	DCTN3	279.833	0.386815	0.132488	2.91963	0.0035045	0.0142055	0.907377	protein_coding
ENSCAFG00000001938	VEGFA	269.795	2.2449	0.334643	6.70836	1.96829e-11	2.37413e-09	0.937246	protein_coding
ENSCAFG00000001941	TMEM63B	118.466	-0.125933	0.191162	-0.658777	0.510039	0.845566	0.734943	protein_coding
ENSCAFG00000001942	TEC	207.712	0.321729	0.247999	1.2973	0.194528	0.325736	0.937246	protein_coding
ENSCAFG00000001943	CBWD1	326.456	0.213017	0.188737	1.12864	0.259049	0.419841	0.907377	protein_coding
ENSCAFG00000001944	TXNRD1	1346.08	0.172154	0.133682	1.28778	0.197822	0.428125	0.675454	protein_coding
ENSCAFG00000001945	CYP51A1	194.789	-0.143673	0.182772	-0.786076	0.431823	0.589904	0.988863	protein_coding
ENSCAFG00000001946	GALT	82.4941	-0.103296	0.186501	-0.553866	0.57967	0.933158	0.734943	protein_coding
ENSCAFG00000001947	LRRD1	1.62803	-1.82044	1.45908	-1.24766	0.212155	0.156235	2.54526	protein_coding
ENSCAFG00000001949		6.47834	-1.28	0.760356	-1.68342	0.0922946	0.189754	0.871202	pseudogene
ENSCAFG00000001951	NA	23.4359	1.06526	0.326652	3.26114	0.00110963	0.00745293	0.662912	NA
ENSCAFG00000001952	SEPTIN10	217.571	-0.0230299	0.200521	-0.114851	0.908564	1	0.937246	protein_coding
ENSCAFG00000001953	CCL27	5.06988	-1.04602	0.657356	-1.59126	0.111552	0.187159	1.07049	protein_coding
ENSCAFG00000001954	CCL19	161.393	0.082717	0.395477	0.209158	0.834325	1	0.953526	protein_coding
ENSCAFG00000001956	SLAIN2	465.143	-0.0101359	0.129229	-0.0784338	0.937483	1	0.901386	protein_coding
ENSCAFG00000001957	DOCK8	2275.14	0.0390653	0.116656	0.334876	0.737719	1	0.649984	protein_coding
ENSCAFG00000001959		261.254	-0.0513596	0.227042	-0.226212	0.821037	1	0.895766	pseudogene
ENSCAFG00000001960	CAPN11	2.45306	-3.9725	1.1626	-3.41691	0.000633352	0.00274464	1.35614	protein_coding
ENSCAFG00000001961	KRIT1	451.036	-0.599643	0.0948202	-6.32401	2.54866e-10	2.10781e-08	0.901386	protein_coding
ENSCAFG00000001962	PHF24	3.74689	-1.1622	0.804887	-1.44392	0.14876	0.234448	1.08171	protein_coding
ENSCAFG00000001964	SLC10A4	1.63796	-4.13716	1.55084	-2.6677	0.00763727	0.0114875	2.60257	protein_coding
ENSCAFG00000001965	DNAJB5	12.6753	0.170805	0.649748	0.262879	0.792644	1	0.871202	protein_coding
ENSCAFG00000001966	SH3RF3	145.21	0.0349332	0.224965	0.155283	0.876598	1	0.953526	protein_coding
ENSCAFG00000001967	C11H9orf131	112.374	-4.50727	0.864901	-5.21131	1.87516e-07	5.588e-06	0.788486	protein_coding
ENSCAFG00000001968		846.73	1.62836	0.952324	1.70988	0.0872887	0.240151	0.616021	protein_coding
ENSCAFG00000001969	ANKIB1	660.002	-0.41894	0.13978	-2.99714	0.00272527	0.0156574	0.620659	protein_coding
ENSCAFG00000001970	EDAR	7.79761	-0.687294	0.588202	-1.16846	0.242619	0.450337	0.778426	protein_coding
ENSCAFG00000001971		2.54903	-0.592046	1.00006	-0.592009	0.553844	0.579465	1.29727	protein_coding
ENSCAFG00000001972	FRYL	1894.52	-0.108875	0.0909842	-1.19664	0.231448	0.500642	0.649984	protein_coding
ENSCAFG00000001974	KANK1	94.7714	-1.24518	0.355504	-3.50257	0.0004608	0.00255502	1.07401	protein_coding
ENSCAFG00000001976	VCP	3460.06	0.768359	0.180498	4.25687	2.07308e-05	0.000318556	0.649984	protein_coding
ENSCAFG00000001977	PEX1	333.683	-0.237417	0.162702	-1.45922	0.144506	0.238688	1.02801	protein_coding
ENSCAFG00000001978	CCDC138	45.2726	-1.12636	0.238439	-4.7239	2.31365e-06	3.61527e-05	1.02709	protein_coding
ENSCAFG00000001980	RBM48	139.757	-0.118149	0.145209	-0.813647	0.415847	0.589287	0.953526	protein_coding
ENSCAFG00000001981	SLC29A1	8516.33	-0.1618	0.0828044	-1.954	0.050701	0.141024	0.691647	protein_coding
ENSCAFG00000001982	DMRT1	2.95912	-5.06349	1.4739	-3.43543	0.000591609	0.00293281	1.16309	protein_coding
ENSCAFG00000001983	SLC35B2	61.0692	0.724599	0.200757	3.60934	0.00030698	0.00183432	1.08075	protein_coding
ENSCAFG00000001985	NFKBIE	194.577	0.241673	0.341383	0.707924	0.478993	0.607553	1.05621	protein_coding
ENSCAFG00000001986	TMEM151B	28.5116	-1.44158	0.465251	-3.09851	0.00194499	0.00757412	1.13698	protein_coding
ENSCAFG00000001987	TCTE1	1.60163	-4.5501	2.31333	-1.96691	0.0491941	0.0496128	2.53553	protein_coding
ENSCAFG00000001988	DMRT2	8.3067	-0.138346	0.553928	-0.249755	0.802777	1	0.778426	protein_coding
ENSCAFG00000001989	AARS2	136.526	0.111156	0.141583	0.785093	0.432399	0.59358	0.982088	protein_coding
ENSCAFG00000001990	OCIAD1	679.656	0.140666	0.129462	1.08654	0.277239	0.600139	0.620659	protein_coding
ENSCAFG00000001991		1.94828	-3.97446	1.40466	-2.82949	0.00466223	0.0141766	1.21003	protein_coding
ENSCAFG00000001995	FANCG	289.797	0.166664	0.162333	1.02668	0.304573	0.483401	0.895766	protein_coding
ENSCAFG00000001996	CDC5L	1582.3	-0.464274	0.10575	-4.39029	1.13202e-05	0.000183772	0.699346	protein_coding
ENSCAFG00000001997	CWH43	3.86949	-1.88699	1.2183	-1.54887	0.121412	0.20116	1.06585	protein_coding
ENSCAFG00000001998	CDK6	164.86	-0.266406	0.210168	-1.26759	0.204945	0.308793	1.05621	protein_coding
ENSCAFG00000001999	DCUN1D4	530.407	0.0433673	0.139101	0.31177	0.755216	1	0.616021	protein_coding
ENSCAFG00000002000	PIGO	538.067	0.373809	0.123235	3.03331	0.00241889	0.0142286	0.624941	protein_coding
ENSCAFG00000002001	SGCB	239.726	-0.18029	0.177232	-1.01725	0.309033	0.471215	0.937246	protein_coding
ENSCAFG00000002002	SUPT3H	61.8369	-0.273004	0.245378	-1.11259	0.265886	0.37302	1.08075	protein_coding
ENSCAFG00000002006	SPATA18	3.52416	-5.31434	1.24332	-4.27431	1.91728e-05	0.00019984	1.07049	protein_coding
ENSCAFG00000002007	SAMD9L	4504.85	-0.0760713	0.14706	-0.517282	0.604959	1	0.654878	protein_coding
ENSCAFG00000002008	RUNX2	389.192	0.379943	0.183079	2.07529	0.0379595	0.0809992	1.04467	protein_coding
ENSCAFG00000002010		15.343	1.09328	0.48443	2.25684	0.0240178	0.0533238	1.12919	protein_coding
ENSCAFG00000002011	HEPACAM2	3.91098	-1.5072	0.902772	-1.66952	0.0950139	0.16566	1.05959	protein_coding
ENSCAFG00000002013	SMARCA2	1392.77	-0.505163	0.144566	-3.49435	0.000475218	0.00380837	0.675454	protein_coding
ENSCAFG00000002014	USP46	8.02009	-1.08962	0.551061	-1.97731	0.0480062	0.123059	0.778426	protein_coding
ENSCAFG00000002015		1055.31	0.132765	0.13991	0.948931	0.342656	0.67986	0.654878	protein_coding
ENSCAFG00000002016	CLIC5	148.268	0.95547	0.27253	3.50593	0.000455012	0.00272834	0.982088	protein_coding
ENSCAFG00000002017	FAM214B	90.6181	0.687168	0.218815	3.1404	0.00168715	0.00959166	0.727895	protein_coding
ENSCAFG00000002018	VPS50	409.565	-0.0645608	0.144234	-0.447613	0.654433	1	0.659094	protein_coding
ENSCAFG00000002019	RASL11B	11.4862	-0.359066	0.463611	-0.774497	0.438637	0.72119	0.778426	protein_coding
ENSCAFG00000002020	ENPP4	233.604	0.0201127	0.185805	0.108246	0.9138	1	0.922763	protein_coding
ENSCAFG00000002021	ENPP5	251.032	-0.314192	0.16884	-1.86088	0.0627606	0.134624	0.907377	protein_coding
ENSCAFG00000002023	RCAN2	90.0137	1.59004	0.470222	3.38147	0.000721	0.00494116	0.734943	protein_coding
ENSCAFG00000002024		5.6495	-3.99145	1.09326	-3.65098	0.000261243	0.00163796	1.05959	processed_pseudogene
ENSCAFG00000002025	GCC2	1733.34	-0.214807	0.13461	-1.59577	0.110539	0.264525	0.691647	protein_coding
ENSCAFG00000002026	CYP39A1	52.4187	0.13983	0.230366	0.606988	0.543859	0.685809	1.02709	protein_coding
ENSCAFG00000002027	NA	2.1993	-3.62296	1.46723	-2.46925	0.0135397	0.02989	1.34685	NA
ENSCAFG00000002028	VLDLR	15.1691	0.155549	0.445931	0.348818	0.727226	0.795839	1.13698	protein_coding
ENSCAFG00000002029	SLC25A27	25.6632	-1.14832	0.347359	-3.30585	0.000946895	0.00437126	1.12919	protein_coding
ENSCAFG00000002030	UNC13B	148.724	1.42004	0.296004	4.79737	1.60764e-06	2.79249e-05	0.987085	protein_coding
ENSCAFG00000002031	SCFD2	162.282	0.2156	0.211326	1.02022	0.307624	0.426241	1.05621	protein_coding
ENSCAFG00000002032	KCNV2	8.93777	-6.7286	1.19479	-5.6316	1.78544e-08	7.03381e-07	0.877762	protein_coding
ENSCAFG00000002033	CALCR	3.50337	-3.65025	1.24671	-2.9279	0.00341258	0.0104999	1.30992	protein_coding
ENSCAFG00000002034	FIP1L1	936.766	-0.711228	0.108687	-6.5438	5.99736e-11	8.47432e-09	0.624941	protein_coding
ENSCAFG00000002035	PUM3	620.459	-0.468915	0.132954	-3.52691	0.000420437	0.0038078	0.597837	protein_coding
ENSCAFG00000002036	TDRD6	67.0331	-2.93716	0.534345	-5.49675	3.86856e-08	1.15515e-06	1.05359	protein_coding
ENSCAFG00000002037	PLA2G7	264.997	1.5353	0.383553	4.00284	6.25875e-05	0.00059059	0.907377	protein_coding
ENSCAFG00000002038		1.49528	-2.60946	1.36552	-1.91097	0.056009	0.0549172	2.53553	protein_coding
ENSCAFG00000002039	LNX1	7.69866	-0.206069	0.760275	-0.271045	0.786357	1	0.880357	protein_coding
ENSCAFG00000002040	TFPI2	16.4389	-0.123534	0.792049	-0.155967	0.876059	1	0.662912	protein_coding
ENSCAFG00000002041	SULT1C2	5.24423	-3.96998	1.23085	-3.2254	0.00125795	0.00570102	1.07049	protein_coding
ENSCAFG00000002042		2.71447	-1.17813	0.934615	-1.26056	0.207469	0.288986	1.16309	protein_coding
ENSCAFG00000002043	MEP1A	1.2705	-4.67185	2.10374	-2.22074	0.0263689	0.0300427	2.60257	protein_coding
ENSCAFG00000002044	GNGT1	0	NA	NA	NA	NA	NA	NA	protein_coding
ENSCAFG00000002045		3.32538	-3.84125	0.890211	-4.31498	1.59615e-05	0.000172615	1.06585	protein_coding
ENSCAFG00000002046	GNG11	94.4121	0.460147	0.326782	1.40812	0.159096	0.318294	0.788486	protein_coding
ENSCAFG00000002049	RUSC2	34.5126	0.340562	0.427257	0.79709	0.425399	0.550347	1.06152	protein_coding
ENSCAFG00000002050	CHIC2	141.27	-0.456193	0.1781	-2.56144	0.0104239	0.0309735	0.987085	protein_coding
ENSCAFG00000002052	GSX2	1.37181	-2.30688	1.54765	-1.49056	0.136076	0.107012	2.62522	protein_coding
ENSCAFG00000002053	RFX3	101.359	-0.0776472	0.213056	-0.364446	0.715525	1	0.734943	protein_coding
ENSCAFG00000002054	ADGRF5	221.453	0.90278	0.332268	2.71702	0.0065872	0.0226301	0.937246	protein_coding
ENSCAFG00000002055	FAM166B	0.687944	-0.0819054	2.53588	-0.0322986	0.974234	1	0	protein_coding
ENSCAFG00000002057	PDGFRA	77.1782	0.367868	0.287689	1.2787	0.201001	0.254724	1.31884	protein_coding
ENSCAFG00000002058	TESK1	130.891	0.166741	0.225023	0.740995	0.458697	0.636752	0.953526	protein_coding
ENSCAFG00000002061	CD72	481.139	-0.671647	0.29093	-2.30862	0.0209646	0.0510198	1.04467	protein_coding
ENSCAFG00000002063	SIT1	137.606	-0.209306	0.395439	-0.529299	0.596598	0.722387	1.05621	protein_coding
ENSCAFG00000002064	SLC5A7	1.38264	-4.79102	2.08886	-2.2936	0.0218132	0.0258209	2.62522	protein_coding
ENSCAFG00000002065	KIT	73.379	-0.047051	0.347655	-0.135338	0.892344	1	0.734943	protein_coding
ENSCAFG00000002066	CCDC107	99.081	-0.276819	0.209655	-1.32035	0.186717	0.239986	1.31884	protein_coding
ENSCAFG00000002067	SLC1A1	3.71186	-2.24659	0.991593	-2.26563	0.0234738	0.0550097	1.05959	protein_coding
ENSCAFG00000002068	ADGRF1	53.4892	-0.332777	0.378728	-0.878669	0.379581	0.519328	1.01804	protein_coding
ENSCAFG00000002069	COL1A2	572.416	1.15429	0.323753	3.56534	0.00036338	0.00326359	0.624941	protein_coding
ENSCAFG00000002070	FAM32A	371.373	0.0145242	0.193169	0.075189	0.940064	1	1.02801	protein_coding
ENSCAFG00000002071		0.184445	-1.31545	3.30558	-0.397948	0.690669	1	0	protein_coding
ENSCAFG00000002072	SPATA6L	2.50648	-0.727534	0.866195	-0.839919	0.400954	0.447046	1.29727	protein_coding
ENSCAFG00000002073	ARHGEF39	136.987	0.0889975	0.228882	0.388836	0.697397	0.855878	0.988863	protein_coding
ENSCAFG00000002074	NA	2.70191	-2.89397	1.16549	-2.48304	0.0130266	0.0298681	1.29727	NA
ENSCAFG00000002075	PLPP6	41.4996	0.549463	0.372989	1.47313	0.140715	0.227588	1.06152	protein_coding
ENSCAFG00000002077	CA9	9.37165	-1.49707	0.499626	-2.99638	0.0027321	0.0120228	0.877762	protein_coding
ENSCAFG00000002078		385.717	0.335554	0.216261	1.55161	0.120755	0.203904	1.04277	protein_coding
ENSCAFG00000002079	KDR	288.866	-0.16376	0.385812	-0.424456	0.671234	0.896793	0.895766	protein_coding
ENSCAFG00000002080	ST6GAL2	6.71874	-1.90211	0.72143	-2.63659	0.00837447	0.0287451	0.877762	protein_coding
ENSCAFG00000002081	CDC37L1	177.731	-0.168445	0.125437	-1.34287	0.179316	0.292648	0.988863	protein_coding
ENSCAFG00000002082		0.300386	-2.65792	3.27453	-0.811696	0.416966	1	0	protein_coding
ENSCAFG00000002083		120.989	-0.0692099	0.207627	-0.333338	0.738879	0.717665	1.31884	protein_coding
ENSCAFG00000002084		102.202	1.46554	0.300537	4.8764	1.08038e-06	1.86292e-05	1.07401	protein_coding
ENSCAFG00000002085		257.409	0.2272	0.150173	1.51291	0.130301	0.227055	0.986014	protein_coding
ENSCAFG00000002086	TPM2	67.0906	-0.270284	0.483584	-0.558918	0.576218	0.723601	1.01804	protein_coding
ENSCAFG00000002087	NA	0.937401	-0.940394	2.10618	-0.446493	0.655241	0.377409	2.62522	NA
ENSCAFG00000002088	NA	1.82783	-3.09791	1.19484	-2.59275	0.00952129	0.0227296	1.34685	NA
ENSCAFG00000002089	CD2AP	862.352	-0.867331	0.141625	-6.12415	9.11701e-10	8.34615e-08	0.620659	protein_coding
ENSCAFG00000002090	SRD5A3	165.065	-0.0794336	0.130179	-0.610187	0.541738	0.704575	0.988863	protein_coding
ENSCAFG00000002091	NA	310.796	0.330634	0.175596	1.88293	0.05971	0.129452	0.907377	NA
ENSCAFG00000002092	ADGRF2	1.3697	-3.39102	1.42574	-2.37844	0.0173862	0.0221051	2.54526	protein_coding
ENSCAFG00000002093	CASD1	353.849	-0.495958	0.121704	-4.07512	4.59905e-05	0.000412474	1.04277	protein_coding
ENSCAFG00000002094	TMEM165	492.132	0.800332	0.209043	3.82855	0.000128899	0.000945164	1.04467	protein_coding
ENSCAFG00000002095	ADGRF4	2.72892	-3.32972	1.45812	-2.28358	0.0223965	0.0441868	1.34685	protein_coding
ENSCAFG00000002096	UXS1	138.03	0.281583	0.192683	1.46137	0.143913	0.232592	1.05621	protein_coding
ENSCAFG00000002097	OPN5	1.51583	-4.92295	2.77486	-1.77413	0.0760417	0.0676061	2.62522	protein_coding
ENSCAFG00000002098	ECRG4	15.6025	0.844395	0.651156	1.29676	0.194713	0.279425	1.13698	protein_coding
ENSCAFG00000002099	NCK2	534.111	0.582169	0.15405	3.77909	0.000157403	0.00168663	0.616021	protein_coding
ENSCAFG00000002100	PTCHD4	5.94698	-4.46426	1.25188	-3.56605	0.000362397	0.00212633	1.06585	protein_coding
ENSCAFG00000002101		265.439	-0.780971	0.856362	-0.911964	0.361788	0.553776	0.895766	protein_coding
ENSCAFG00000002102	JAK2	1766.75	-0.0497863	0.104209	-0.477754	0.632826	1	0.675454	protein_coding
ENSCAFG00000002103		0.880599	-3.69902	1.98461	-1.86385	0.0623427	0.058451	2.60257	protein_coding
ENSCAFG00000002104	SGCE	8.53307	-0.704543	0.523817	-1.34502	0.17862	0.322362	0.871202	protein_coding
ENSCAFG00000002105	FHL2	5.66085	-0.0380234	0.772658	-0.0492111	0.960751	0.882289	1.30992	protein_coding
ENSCAFG00000002106		289.229	-0.546621	0.152157	-3.59249	0.000327535	0.00208754	0.986014	protein_coding
ENSCAFG00000002110	PPP1R9A	49.3947	-0.189544	0.369656	-0.512757	0.608121	0.755091	1.01804	protein_coding
ENSCAFG00000002111	MMUT	466.89	0.10372	0.121579	0.853104	0.393602	0.523366	1.04467	protein_coding
ENSCAFG00000002112	TGFBRAP1	473.698	0.158311	0.14469	1.09414	0.273892	0.397459	1.02801	protein_coding
ENSCAFG00000002113	INSL6	2.61592	-1.22561	1.2481	-0.98198	0.32611	0.413705	1.16309	protein_coding
ENSCAFG00000002114	NA	0.306058	-1.93913	3.29054	-0.589303	0.555658	1	0	NA
ENSCAFG00000002115	RLN2	2.48966	-1.44547	1.06645	-1.35539	0.175292	0.223074	1.35614	protein_coding
ENSCAFG00000002116	PLGRKT	38.882	0.130036	0.27929	0.465595	0.641505	0.786623	1.01804	protein_coding
ENSCAFG00000002117	C10H2orf49	269.938	-0.112548	0.124381	-0.90486	0.36554	0.51706	0.986014	protein_coding
ENSCAFG00000002118	PON3	7.1697	0.396751	0.824288	0.481326	0.630285	0.868041	0.877762	protein_coding
ENSCAFG00000002119	GPR45	2.61945	-2.97126	1.19852	-2.47912	0.0131709	0.0327237	1.16309	protein_coding
ENSCAFG00000002120	CD274	318.825	-1.26475	0.383307	-3.29957	0.000968323	0.00521164	0.922763	protein_coding
ENSCAFG00000002121	PDCD1LG2	62.9567	2.06148	0.302227	6.82097	9.04277e-12	1.08315e-09	1.05359	protein_coding
ENSCAFG00000002122	MRPS9	484.908	-0.16732	0.120772	-1.38542	0.165925	0.263562	1.04277	protein_coding
ENSCAFG00000002123	PON2	110.618	-2.24036	0.442182	-5.06661	4.04971e-07	6.95037e-06	1.31884	protein_coding
ENSCAFG00000002124	ASB4	5.04583	-3.89961	0.917503	-4.25024	2.13541e-05	0.00018475	1.30992	protein_coding
ENSCAFG00000002126	CENPQ	122.521	-0.318448	0.294356	-1.08185	0.279321	0.527111	0.734943	protein_coding
ENSCAFG00000002127	GLYATL3	2.22821	-1.08264	0.933171	-1.16017	0.245979	0.2927	1.35614	protein_coding
ENSCAFG00000002128	RIC1	1344.88	0.499356	0.137153	3.64086	0.000271725	0.00237742	0.691647	protein_coding
ENSCAFG00000002129	PDK4	50.0452	1.01269	0.510423	1.98402	0.0472532	0.0972159	1.02709	protein_coding
ENSCAFG00000002130	SLC9A2	3.32183	-4.41165	1.06318	-4.14947	3.3324e-05	0.000315648	1.05959	protein_coding
ENSCAFG00000002131	ERMP1	413.147	-0.00151543	0.163528	-0.00926714	0.992606	1	1.04277	protein_coding
ENSCAFG00000002132		1.1769	-3.1415	1.48745	-2.11201	0.0346859	0.0379485	2.53553	protein_coding
ENSCAFG00000002133		1.04217	-4.38943	2.34203	-1.8742	0.0609029	0.0573938	2.60257	protein_coding
ENSCAFG00000002134	IL18RAP	60.1197	0.685592	0.345772	1.98279	0.047391	0.0950395	1.06152	protein_coding
ENSCAFG00000002137		4.84736	-3.10284	1.7457	-1.77742	0.0755	0.116526	1.30992	protein_coding
ENSCAFG00000002138	IL18R1	77.159	0.079326	0.352354	0.225132	0.821877	1	0.734943	protein_coding
ENSCAFG00000002139		3.3482	-0.888095	0.703921	-1.26164	0.207078	0.309011	1.06585	protein_coding
ENSCAFG00000002140	CLOCK	172.077	-0.174031	0.185112	-0.940137	0.347147	0.509639	0.953526	protein_coding
ENSCAFG00000002141	RHAG	10.3854	1.4292	1.39682	1.02318	0.306223	0.491303	0.880357	protein_coding
ENSCAFG00000002142	IL1RL1	109.94	-0.671291	0.562809	-1.19275	0.232967	0.431173	0.788486	protein_coding
ENSCAFG00000002143	DYNC1I1	128.524	0.818811	0.188364	4.34696	1.38036e-05	0.000162724	0.988863	protein_coding
ENSCAFG00000002145	IL1RL2	10.6821	-4.33611	0.944499	-4.59091	4.41312e-06	7.6943e-05	0.778426	protein_coding
ENSCAFG00000002147	IL1R1	113.971	0.215586	0.214242	1.00627	0.314286	0.427888	1.07401	protein_coding
ENSCAFG00000002150	NA	0.640188	-3.69416	2.04724	-1.80445	0.0711603	1	0	NA
ENSCAFG00000002152	IL1R2	141.012	0.286424	0.609145	0.470206	0.638208	0.822501	0.953526	protein_coding
ENSCAFG00000002153	TFAP2D	2.73361	-3.9361	1.69471	-2.32257	0.0202021	0.0405585	1.35614	protein_coding
ENSCAFG00000002154	TLN1	10115.7	0.197183	0.113483	1.73755	0.0822909	0.2067	0.699346	protein_coding
ENSCAFG00000002155		6.74465	-3.76476	1.07274	-3.50949	0.000448969	0.00290686	0.893656	protein_coding
ENSCAFG00000002156	TFAP2B	12.0467	-0.715201	0.583219	-1.2263	0.220086	0.416677	0.778426	protein_coding
ENSCAFG00000002158		2.12549	-5.01046	1.39512	-3.59143	0.00032887	0.00177299	1.21003	protein_coding
ENSCAFG00000002159		2.37371	-4.26226	1.83288	-2.32544	0.0200484	0.0405438	1.34685	protein_coding
ENSCAFG00000002160	SPTLC1	274.897	0.241447	0.158081	1.52736	0.126672	0.237421	0.907377	protein_coding
ENSCAFG00000002161	SLC25A13	297.283	0.431938	0.237265	1.82049	0.0686843	0.142695	0.922763	protein_coding
ENSCAFG00000002162	MAP4K4	1636.07	-0.698419	0.118319	-5.90283	3.57312e-09	2.27121e-07	0.691647	protein_coding
ENSCAFG00000002163	ROR2	33.2303	-0.0760175	0.800695	-0.0949395	0.924363	1	1.05359	protein_coding
ENSCAFG00000002164	PDCL2	0.90505	-3.65527	2.01518	-1.81387	0.0696978	0.0641088	2.57853	protein_coding
ENSCAFG00000002165	PKHD1	301.014	-0.472561	0.48024	-0.984012	0.32511	0.490547	0.937246	protein_coding
ENSCAFG00000002166		361.258	-0.108373	0.146545	-0.739519	0.459592	0.600538	1.02801	protein_coding
ENSCAFG00000002169	NFIL3	70.0782	0.727407	0.299081	2.43214	0.0150099	0.0521287	0.727895	protein_coding
ENSCAFG00000002171	SYK	2455.93	-0.00565856	0.158476	-0.0357061	0.971517	1	0.654878	protein_coding
ENSCAFG00000002172	NA	19.1394	0.0122768	0.515538	0.0238136	0.981001	1	1.12075	NA
ENSCAFG00000002173		0.90816	-3.66634	2.04934	-1.78904	0.0736091	0.0659623	2.62522	protein_coding
ENSCAFG00000002174	GADD45G	10.2599	-1.16776	0.638529	-1.82883	0.0674248	0.144279	0.893656	protein_coding
ENSCAFG00000002175	EXOC1	656.867	-0.238526	0.0828882	-2.87768	0.00400609	0.0213028	0.616021	protein_coding
ENSCAFG00000002179	SEM1	465.99	-0.0771095	0.17428	-0.442445	0.658167	0.787528	1.04277	protein_coding
ENSCAFG00000002180	SEMA4D	1627.42	0.334741	0.11243	2.97733	0.00290774	0.0151619	0.691647	protein_coding
ENSCAFG00000002181	NA	1.17916	-4.54781	1.73529	-2.62077	0.0087731	0.0127706	2.60257	NA
ENSCAFG00000002182	NA	2.5187	-3.08638	1.07455	-2.87226	0.00407549	0.011758	1.34685	NA
ENSCAFG00000002183	IL17F	1.45764	-0.0142151	1.15924	-0.0122624	0.990216	0.527584	2.60257	protein_coding
ENSCAFG00000002184	NA	4.25058	-3.97592	1.22865	-3.236	0.00121215	0.00549743	1.08171	NA
ENSCAFG00000002187	DLX6	0.494541	-3.30024	3.23469	-1.02026	0.307603	1	0	protein_coding
ENSCAFG00000002188	SECISBP2	709.188	0.282884	0.0856123	3.30424	0.000952335	0.00699383	0.620659	protein_coding
ENSCAFG00000002189	CEP135	392.919	-0.708228	0.132777	-5.33396	9.60962e-08	2.8786e-06	0.901386	protein_coding
ENSCAFG00000002190	RFX8	3.59515	-2.87782	0.85381	-3.37056	0.000750155	0.0037658	1.08171	protein_coding
ENSCAFG00000002191	DLX5	2.47599	-3.16999	1.26995	-2.49616	0.0125546	0.028221	1.34685	protein_coding
ENSCAFG00000002193		44.0023	-0.727069	0.271544	-2.67754	0.00741643	0.0221861	1.08075	protein_coding
ENSCAFG00000002194	NA	172.328	0.242722	0.278349	0.872006	0.383205	0.536152	0.987085	NA
ENSCAFG00000002195	NA	56.7852	-0.367444	0.234033	-1.57005	0.116403	0.192349	1.08075	NA
ENSCAFG00000002196	MCM3	809.422	0.109924	0.262961	0.418025	0.675929	1	0.665385	protein_coding
ENSCAFG00000002199	CNOT11	398.068	-0.11793	0.113186	-1.04192	0.297451	0.419593	1.04277	protein_coding
ENSCAFG00000002200		0.593601	-3.56872	2.6326	-1.35559	0.17523	1	0	protein_coding
ENSCAFG00000002201	SHC3	5.76794	-1.53388	0.847729	-1.80939	0.07039	0.110144	1.30992	protein_coding
ENSCAFG00000002202		11.1112	-3.62871	0.774976	-4.68235	2.83602e-06	4.82768e-05	0.877762	protein_coding
ENSCAFG00000002203	CREB3	298.259	0.251869	0.145901	1.72629	0.0842944	0.159398	0.986014	protein_coding
ENSCAFG00000002204	S1PR3	13.2128	-1.01318	0.729855	-1.38819	0.165078	0.24504	1.13698	protein_coding
ENSCAFG00000002206	TBC1D8	904.915	2.04183	0.310685	6.57203	4.96322e-11	7.23029e-09	0.624941	protein_coding
ENSCAFG00000002207	TAC1	1.05902	-0.804908	2.04697	-0.393219	0.694158	0.397779	2.60257	protein_coding
ENSCAFG00000002208	SPIN1	626.748	0.146295	0.105666	1.38451	0.166202	0.377612	0.665385	protein_coding
ENSCAFG00000002209	AASDH	192.008	-0.131141	0.174237	-0.752657	0.451656	0.580056	1.05621	protein_coding
ENSCAFG00000002210	EFHC1	5.82184	-0.991274	0.669567	-1.48047	0.138748	0.189738	1.30992	protein_coding
ENSCAFG00000002212	CDK20	126.905	0.418184	0.225271	1.85636	0.0634026	0.130483	0.953526	protein_coding
ENSCAFG00000002214	TRAM2	1644.19	3.19496	0.311382	10.2606	1.06044e-24	3.11984e-21	0.699346	protein_coding
ENSCAFG00000002215		7910.6	0.275471	0.14152	1.94652	0.0515926	0.149981	0.649984	protein_coding
ENSCAFG00000002216	NA	113.704	0.306396	0.249336	1.22885	0.219128	0.272875	1.31884	NA
ENSCAFG00000002217	PPAT	851.008	-0.581494	0.163233	-3.56235	0.00036755	0.00329008	0.624941	protein_coding
ENSCAFG00000002218		16.8989	-5.22556	1.21331	-4.30687	1.65578e-05	0.000168428	1.13698	protein_coding
ENSCAFG00000002219		2.75896	-3.68298	1.37885	-2.67104	0.0075616	0.0190341	1.34685	protein_coding
ENSCAFG00000002220	NA	13.8122	0.42548	0.408004	1.04283	0.297026	0.395737	1.12075	NA
ENSCAFG00000002222	ASNS	260.102	-0.173063	0.529784	-0.326667	0.743919	0.960202	0.907377	protein_coding
ENSCAFG00000002223	NPAS2	23.3255	-0.606988	0.413283	-1.4687	0.141915	0.216773	1.13698	protein_coding
ENSCAFG00000002224	ZNF169	445.546	-0.583599	0.227044	-2.57043	0.0101574	0.0291768	1.04277	protein_coding
ENSCAFG00000002225	RGP1	245.924	0.117218	0.14281	0.820797	0.411762	0.614185	0.895766	protein_coding
ENSCAFG00000002226	PDCL3	267.874	-0.565041	0.128333	-4.40293	1.06797e-05	0.000132022	0.986014	protein_coding
ENSCAFG00000002227	C1GALT1	906.569	-0.0115664	0.172024	-0.0672374	0.946393	1	0.620659	protein_coding
ENSCAFG00000002228	NA	0.419848	0.0888626	2.5407	0.0349756	0.972099	1	0	NA
ENSCAFG00000002229	PTPDC1	19.0461	-0.844389	0.517231	-1.63252	0.10257	0.16516	1.14815	protein_coding
ENSCAFG00000002230	NA	4.95402	-2.08745	0.812648	-2.5687	0.0102081	0.0288219	1.06585	NA
ENSCAFG00000002232		3.68871	-2.98047	1.1948	-2.49454	0.0126121	0.0340516	1.05959	protein_coding
ENSCAFG00000002233	NPR2	30.6038	-0.6291	0.320744	-1.96138	0.049835	0.0936848	1.13698	protein_coding
ENSCAFG00000002234	BARX1	3.60992	-5.37609	1.44434	-3.72218	0.000197509	0.00131207	1.05959	protein_coding
ENSCAFG00000002235	CHST10	271.137	-0.400734	0.209694	-1.91104	0.0559992	0.123126	0.907377	protein_coding
ENSCAFG00000002236	NA	584.003	0.124286	0.17711	0.701745	0.482838	0.949393	0.597837	NA
ENSCAFG00000002237		547.214	-1.69206	1.90569	-0.887896	0.374597	0.783567	0.597837	pseudogene
ENSCAFG00000002238	MIOS	460.987	-0.418718	0.113917	-3.67565	0.000237247	0.0015599	1.02801	protein_coding
ENSCAFG00000002239	LONRF2	7.95573	-0.765352	0.712155	-1.0747	0.282509	0.455484	0.893656	protein_coding
ENSCAFG00000002240	HINT2	72.2729	0.443643	0.249084	1.7811	0.0748965	0.115175	1.31884	protein_coding
ENSCAFG00000002241	NA	1.49124	-2.90252	1.59322	-1.82179	0.0684871	0.0638804	2.54526	NA
ENSCAFG00000002242	FAM221B	1.33448	-2.65897	1.89338	-1.40435	0.160216	0.125206	2.54526	protein_coding
ENSCAFG00000002244	SRP72	1500.17	0.435507	0.238244	1.82799	0.0675512	0.181038	0.675454	protein_coding
ENSCAFG00000002246	GLCCI1	1168.03	1.05645	0.227339	4.64705	3.36722e-06	7.05747e-05	0.654878	protein_coding
ENSCAFG00000002248	ARL9	1.45049	-1.7981	1.15567	-1.55589	0.119733	0.0972159	2.60257	protein_coding
ENSCAFG00000002250	TMEM8B	18.6659	-0.345622	0.404169	-0.855143	0.392472	0.493991	1.12075	protein_coding
ENSCAFG00000002253	PHF2	539.175	0.168883	0.122173	1.38232	0.166874	0.398174	0.624941	protein_coding
ENSCAFG00000002254	REST	1092.33	-0.184391	0.0765767	-2.40793	0.0160435	0.0597886	0.649984	protein_coding
ENSCAFG00000002255	CILK1	543.053	0.0352775	0.182208	0.193612	0.84648	1	0.665385	protein_coding
ENSCAFG00000002256	NOA1	190.998	-0.130624	0.137178	-0.952222	0.340984	0.490774	0.982088	protein_coding
ENSCAFG00000002257	ICA1	36.8129	-0.835228	0.34036	-2.45395	0.0141296	0.0381109	1.02709	protein_coding
ENSCAFG00000002260	NA	447.374	-0.600355	0.122129	-4.91576	8.84376e-07	1.6233e-05	1.04467	NA
ENSCAFG00000002261	FAM120A	1625.12	0.229958	0.138335	1.66232	0.0964478	0.237215	0.691647	protein_coding
ENSCAFG00000002264	FBXO9	666.339	0.263176	0.0906345	2.90371	0.00368774	0.0198296	0.620659	protein_coding
ENSCAFG00000002266	WNK2	29.1891	-1.90399	0.705573	-2.69851	0.00696514	0.0203032	1.13698	protein_coding
ENSCAFG00000002270	NINJ1	271.753	1.17637	0.25744	4.56947	4.88963e-06	6.85233e-05	0.986014	protein_coding
ENSCAFG00000002271	PHF14	417.854	-0.711638	0.137359	-5.18086	2.20863e-07	5.0791e-06	1.04277	protein_coding
ENSCAFG00000002273	GCM1	6.47981	0.293951	0.738183	0.39821	0.690476	0.929697	0.880357	protein_coding
ENSCAFG00000002275	CARD19	121.352	-0.0803384	0.260426	-0.308488	0.757711	0.856072	1.07401	protein_coding
ENSCAFG00000002276	ELOVL5	285.623	0.163436	0.216426	0.755161	0.450152	0.651516	0.907377	protein_coding
ENSCAFG00000002277	SUSD3	178.902	-0.616525	0.325465	-1.89429	0.0581864	0.121991	0.953526	protein_coding
ENSCAFG00000002278	EIF5B	788.861	-0.240831	0.192857	-1.24876	0.211754	0.48443	0.620659	protein_coding
ENSCAFG00000002280	THSD7A	18.1269	-1.11519	0.524548	-2.12601	0.0335028	0.104759	0.662912	protein_coding
ENSCAFG00000002281	RECK	134.436	-2.20612	0.468276	-4.71114	2.46332e-06	4.03591e-05	0.953526	protein_coding
ENSCAFG00000002283	FGD3	1220.18	-0.184786	0.248478	-0.743672	0.457075	0.829636	0.675454	protein_coding
ENSCAFG00000002285		0.700442	0.87557	2.4851	0.352328	0.724592	1	0	protein_coding
ENSCAFG00000002286	NA	3.11882	-0.409482	0.883737	-0.463352	0.643112	0.688015	1.21003	NA
ENSCAFG00000002287	TXNDC9	345.093	0.215493	0.218859	0.984623	0.324809	0.505442	0.901386	protein_coding
ENSCAFG00000002288	GCLC	362.607	0.0702238	0.119305	0.588609	0.556123	0.690041	1.04277	protein_coding
ENSCAFG00000002289	BICD2	438.713	0.292716	0.114201	2.56317	0.0103722	0.0331591	0.901386	protein_coding
ENSCAFG00000002290		2.9141	-3.42951	1.48966	-2.30221	0.0213236	0.042548	1.34685	protein_coding
ENSCAFG00000002291	LYG1	81.6076	-3.46262	0.606045	-5.71347	1.10698e-08	5.52116e-07	0.734943	protein_coding
ENSCAFG00000002292	CLTA	972.87	0.361449	0.0952017	3.79667	0.000146655	0.00163295	0.597837	protein_coding
ENSCAFG00000002293	IPPK	65.1444	-0.330064	0.206572	-1.59782	0.110084	0.186476	1.06152	protein_coding
ENSCAFG00000002294	MITD1	99.7133	-0.583502	0.208855	-2.79381	0.00520916	0.0229639	0.727895	protein_coding
ENSCAFG00000002296	POLR2B	1444.01	-0.248202	0.103184	-2.40543	0.0161533	0.056853	0.699346	protein_coding
ENSCAFG00000002297	LIPT1	196.731	-0.582272	0.140594	-4.14153	3.45004e-05	0.000342123	0.988863	protein_coding
ENSCAFG00000002300	KLHL31	46.2653	-1.4557	0.397648	-3.66078	0.000251448	0.00163065	1.02709	protein_coding
ENSCAFG00000002301	ECM2	81.3155	0.3561	0.280579	1.26916	0.204384	0.389144	0.788486	protein_coding
ENSCAFG00000002304	GNE	692.44	1.65001	0.267647	6.16486	7.05468e-10	6.67419e-08	0.624941	protein_coding
ENSCAFG00000002305	LRRC1	227.757	-0.419268	0.20768	-2.01881	0.0435066	0.0991185	0.922763	protein_coding
ENSCAFG00000002306	TMEM106B	284.033	0.0465527	0.21613	0.215392	0.829462	0.979971	0.986014	protein_coding
ENSCAFG00000002307	ASPN	12.8962	0.124649	0.55986	0.222642	0.823814	1	0.893656	protein_coding
ENSCAFG00000002308	VWDE	5.25295	-2.7177	0.93745	-2.89904	0.00374313	0.013047	1.08171	protein_coding
ENSCAFG00000002309	OMD	14.1576	0.034564	0.829616	0.0416626	0.966768	0.988127	1.13698	protein_coding
ENSCAFG00000002310	TSGA10	146.775	-0.404134	0.185414	-2.17963	0.0292846	0.0691915	0.982088	protein_coding
ENSCAFG00000002313	OGN	9.47171	-1.78375	0.585233	-3.04794	0.00230416	0.0115649	0.778426	protein_coding
ENSCAFG00000002315	RNF38	774.564	-0.0448617	0.106262	-0.422181	0.672893	1	0.620659	protein_coding
ENSCAFG00000002316	MLIP	3.95785	-3.03952	1.23076	-2.46963	0.0135252	0.0359815	1.05959	protein_coding
ENSCAFG00000002317	CRSP-4	0.690495	-3.78444	3.20931	-1.17921	0.238316	1	0	protein_coding
ENSCAFG00000002318	NA	76.0068	-0.11261	0.193266	-0.582667	0.560117	0.90913	0.734943	NA
ENSCAFG00000002319	CRACDL	168.019	1.63162	0.3345	4.87779	1.07279e-06	2.05069e-05	0.953526	protein_coding
ENSCAFG00000002322	TINAG	1.30128	-3.75501	1.51196	-2.48354	0.0130085	0.01746	2.57853	protein_coding
ENSCAFG00000002323	MGAT4A	291.075	-0.153758	0.124141	-1.23858	0.215503	0.362613	0.907377	protein_coding
ENSCAFG00000002324	NOL8	815.892	-0.22525	0.0977635	-2.30403	0.0212207	0.0775204	0.616021	protein_coding
ENSCAFG00000002325		1.13475	-3.58991	1.95303	-1.83812	0.066045	0.0606249	2.62522	protein_coding
ENSCAFG00000002327	FAM83B	6.78382	-3.6058	1.42819	-2.52474	0.0115784	0.0363876	0.893656	protein_coding
ENSCAFG00000002328	HCRTR2	1.76485	-5.12495	1.65754	-3.0919	0.0019888	0.00675609	1.35614	protein_coding
ENSCAFG00000002329	NA	93.4103	-0.048862	0.210579	-0.232037	0.816509	0.907476	1.07401	NA
ENSCAFG00000002330	IGFBP7	822.275	0.384591	0.309354	1.24321	0.213792	0.48536	0.624941	protein_coding
ENSCAFG00000002331	GFRAL	1.46188	-4.8711	2.79027	-1.74575	0.0808549	0.0719896	2.57853	protein_coding
ENSCAFG00000002332		16.2683	1.17392	0.512496	2.2906	0.0219864	0.0752701	0.662912	protein_coding
ENSCAFG00000002333		0.593767	-3.56916	2.63241	-1.35585	0.175146	1	0	pseudogene
ENSCAFG00000002334	MELK	198.093	-0.319352	0.252203	-1.26625	0.205424	0.325962	0.988863	protein_coding
ENSCAFG00000002335		0.0973776	-1.67593	3.30558	-0.507002	0.612154	1	0	protein_coding
ENSCAFG00000002336		23.6195	3.93189	0.922332	4.26299	2.01714e-05	0.000306594	0.662912	protein_coding
ENSCAFG00000002337		0.606465	-2.24929	2.25295	-0.998376	0.318097	1	0	protein_coding
ENSCAFG00000002340	IARS1	1593.01	0.247019	0.14214	1.73785	0.0822364	0.206647	0.699346	protein_coding
ENSCAFG00000002341	HMGCLL1	3.32127	-0.719451	1.00836	-0.713486	0.475545	0.602193	1.05959	protein_coding
ENSCAFG00000002342	ETV1	10.5251	-0.22765	0.628298	-0.362328	0.717107	0.963102	0.871202	protein_coding
ENSCAFG00000002344	INPP4A	533.633	0.976005	0.167883	5.81362	6.11378e-09	3.61472e-07	0.665385	protein_coding
ENSCAFG00000002345	BMP5	4.37219	-3.29398	1.02872	-3.20202	0.0013647	0.00610377	1.06585	protein_coding
ENSCAFG00000002346	MFSD14B	343.235	0.457991	0.127674	3.58719	0.000334257	0.00205195	1.02801	protein_coding
ENSCAFG00000002348	COL21A1	4.04156	-1.3874	0.746521	-1.85848	0.0631005	0.117623	1.08171	protein_coding
ENSCAFG00000002349	UBE2M	191.063	0.374031	0.189717	1.97152	0.0486649	0.105642	0.953526	protein_coding
ENSCAFG00000002350	NA	224.162	-0.46776	0.444211	-1.05301	0.292335	0.432417	0.986014	NA
ENSCAFG00000002351		1.06646	-2.43678	1.93987	-1.25616	0.209059	0.154813	2.53553	protein_coding
ENSCAFG00000002352	CHMP2A	618.737	0.330372	0.136495	2.4204	0.0155036	0.0603013	0.620659	protein_coding
ENSCAFG00000002354	TRIM28	1921.48	0.476146	0.14309	3.32759	0.000875994	0.00630661	0.654878	pseudogene
ENSCAFG00000002356	ZBTB45	28.0846	-0.688339	0.420552	-1.63675	0.101683	0.16531	1.13698	protein_coding
ENSCAFG00000002357	PAX5	427.92	-1.15228	0.306454	-3.76005	0.000169879	0.00117673	1.04467	protein_coding
ENSCAFG00000002358	VWA3B	14.5033	-1.6715	0.467713	-3.57378	0.000351865	0.00198248	1.12919	protein_coding
ENSCAFG00000002360		155.326	0.0954548	0.23577	0.404863	0.685578	0.868966	0.953526	protein_coding
ENSCAFG00000002361	ZNF584	37.5916	0.341686	0.302968	1.12779	0.259407	0.370958	1.06152	protein_coding
ENSCAFG00000002363	RNF225	4.50347	-3.61739	0.945671	-3.82521	0.000130659	0.000800323	1.30992	protein_coding
ENSCAFG00000002364	ADGRL3	26.9301	-0.890598	0.391767	-2.27328	0.0230091	0.0519436	1.12075	protein_coding
ENSCAFG00000002365	TMEM131	1773.81	-0.483343	0.113104	-4.27343	1.92484e-05	0.000283716	0.699346	protein_coding
ENSCAFG00000002366	RPS5	4341.45	0.664063	0.184154	3.60601	0.000310937	0.00277766	0.654878	protein_coding
ENSCAFG00000002367	A1BG	1.68242	-4.14772	1.78039	-2.32968	0.0198233	0.0402376	1.34685	protein_coding
ENSCAFG00000002370	GRHPR	115.824	0.0678819	0.189938	0.357389	0.7208	0.703126	1.31884	protein_coding
ENSCAFG00000002371	ZAP70	724.484	-0.148101	0.324007	-0.457092	0.647605	1	0.665385	protein_coding
ENSCAFG00000002372	ZNF8	749.577	-0.367558	0.130322	-2.82038	0.00479662	0.024258	0.624941	protein_coding
ENSCAFG00000002375		76.1356	-0.0049601	0.178238	-0.0278284	0.977799	1	0.727895	protein_coding
ENSCAFG00000002377	POLR1E	346.912	0.0219809	0.119122	0.184524	0.853603	0.959413	1.04277	protein_coding
ENSCAFG00000002380	ACTR1B	212.249	0.589042	0.136262	4.32287	1.54015e-05	0.000188687	0.922763	protein_coding
ENSCAFG00000002382	FBXO10	13.1551	-0.371615	0.461991	-0.804377	0.421179	0.635586	0.877762	protein_coding
ENSCAFG00000002386	FRMPD1	34.9431	0.992341	0.47086	2.10751	0.0350735	0.0750517	1.06152	protein_coding
ENSCAFG00000002387	COX5B	552.693	0.332658	0.167833	1.98208	0.0474708	0.144983	0.624941	protein_coding
ENSCAFG00000002388	NA	0.464414	-2.60453	2.32294	-1.12122	0.262195	1	0	NA
ENSCAFG00000002390	FAM178B	24.2474	0.774301	0.505881	1.5306	0.125868	0.196474	1.13698	protein_coding
ENSCAFG00000002391	EXOSC3	120.419	-0.218462	0.167684	-1.30282	0.192637	0.246336	1.31884	protein_coding
ENSCAFG00000002392	ZSCAN18	231.731	-0.117711	0.294038	-0.400326	0.688916	0.915837	0.895766	protein_coding
ENSCAFG00000002393	SEMA4C	51.6568	0.873198	0.376218	2.32099	0.0202873	0.048393	1.08075	protein_coding
ENSCAFG00000002394	DCAF10	121.159	0.34641	0.1654	2.09437	0.0362268	0.103456	0.727895	protein_coding
ENSCAFG00000002395	SLC25A51	171.659	0.110708	0.138053	0.801923	0.422598	0.580475	0.987085	protein_coding
ENSCAFG00000002396	ANKRD39	94.6117	0.527803	0.196237	2.68962	0.00715337	0.0293896	0.727895	protein_coding
ENSCAFG00000002397	SHB	85.2033	0.223269	0.340598	0.655519	0.512133	0.847963	0.734943	protein_coding
ENSCAFG00000002399		0.300386	-2.65792	3.27453	-0.811696	0.416966	1	0	protein_coding
ENSCAFG00000002400	ALDH1B1	8.7162	-4.91161	1.04968	-4.67916	2.88054e-06	4.81975e-05	0.893656	protein_coding
ENSCAFG00000002402	DGKB	4.7417	-4.62686	1.36718	-3.38422	0.0007138	0.0036767	1.05959	protein_coding
ENSCAFG00000002403	CCDC180	15.7369	-2.52358	0.874534	-2.88563	0.00390635	0.0197175	0.662912	protein_coding
ENSCAFG00000002404	CNNM4	94.7969	0.637761	0.206914	3.08225	0.00205441	0.00707206	1.31884	protein_coding
ENSCAFG00000002406	LMAN2L	44.202	0.458414	0.232548	1.97127	0.0486935	0.0975528	1.05359	protein_coding
ENSCAFG00000002408	NA	0.345019	-2.68263	3.27282	-0.819669	0.412405	1	0	NA
ENSCAFG00000002409		1.7554	-4.23477	1.32124	-3.20515	0.00134992	0.00564809	1.16309	processed_pseudogene
ENSCAFG00000002410	NA	0.267927	-1.31702	3.30558	-0.398424	0.690318	1	0	NA
ENSCAFG00000002411	FER1L5	11.6022	-3.19732	0.718669	-4.44895	8.62928e-06	0.000122708	0.871202	protein_coding
ENSCAFG00000002412		244.838	-0.484387	0.269227	-1.79918	0.0719905	0.140538	0.986014	protein_coding
ENSCAFG00000002413	DST	623.732	1.07696	0.287303	3.74851	0.000177891	0.0017509	0.665385	protein_coding
ENSCAFG00000002414	AGMO	9.0332	-0.555738	0.628648	-0.884021	0.376685	0.580252	0.880357	protein_coding
ENSCAFG00000002416	TDRD7	207.578	-0.0546746	0.21422	-0.255227	0.798548	0.951584	0.986014	protein_coding
ENSCAFG00000002419		0.644372	-3.69158	3.21354	-1.14876	0.250656	1	0	protein_coding
ENSCAFG00000002420	NA	207.394	-0.0296986	0.475304	-0.0624834	0.950178	1	0.937246	NA
ENSCAFG00000002421	ZNF550	34.8039	-0.618302	0.404724	-1.52771	0.126584	0.214678	1.02709	protein_coding
ENSCAFG00000002424	BZW2	576.003	-0.10629	0.111823	-0.950516	0.34185	0.729886	0.597837	protein_coding
ENSCAFG00000002425	KANSL3	1083.87	0.448333	0.103153	4.3463	1.38453e-05	0.000219546	0.691647	protein_coding
ENSCAFG00000002426	SOSTDC1	4.89692	-4.09287	0.984051	-4.15921	3.19355e-05	0.000301769	1.07049	protein_coding
ENSCAFG00000002427	TMOD1	1.69291	0.282011	1.2887	0.218833	0.82678	0.793569	1.29727	protein_coding
ENSCAFG00000002428	ANKMY2	370.543	0.291057	0.123662	2.35366	0.0185896	0.0466123	1.04277	protein_coding
ENSCAFG00000002431		0	NA	NA	NA	NA	NA	NA	pseudogene
ENSCAFG00000002432	TSPAN13	435.475	2.49511	0.351922	7.08996	1.34154e-12	3.24643e-10	0.659094	protein_coding
ENSCAFG00000002433	OXER1	5.02487	-2.83213	0.770731	-3.67459	0.000238228	0.00128631	1.30992	protein_coding
ENSCAFG00000002435	HAAO	170.027	0.44645	0.225113	1.98322	0.0473427	0.10047	0.987085	protein_coding
ENSCAFG00000002437	AGR2	5.41223	-4.07819	0.851843	-4.78749	1.68878e-06	2.74413e-05	1.05959	protein_coding
ENSCAFG00000002439	TSTD2	254.665	0.107907	0.121877	0.885374	0.375955	0.557919	0.922763	protein_coding
ENSCAFG00000002440		183.671	0.535165	0.265966	2.01216	0.0442032	0.0977664	0.953526	protein_coding
ENSCAFG00000002441		24.2237	-3.27169	0.515807	-6.34285	2.25551e-10	2.44772e-08	0.662912	protein_coding
ENSCAFG00000002445	NCBP1	684.456	0.0357531	0.115328	0.310013	0.756551	1	0.665385	protein_coding
ENSCAFG00000002447	BEND6	48.7671	2.16663	0.747108	2.90003	0.00373128	0.013022	1.08075	protein_coding
ENSCAFG00000002448	AHR	1259.14	-0.416015	0.149364	-2.78524	0.00534889	0.02486	0.675454	protein_coding
ENSCAFG00000002451	ZNF451	537.713	-0.0148323	0.164956	-0.0899163	0.928354	1	0.597837	protein_coding
ENSCAFG00000002452	NA	0	NA	NA	NA	NA	NA	NA	NA
ENSCAFG00000002453		1.57297	-4.50987	2.21988	-2.03158	0.042196	0.0432892	2.60257	protein_coding
ENSCAFG00000002454	XPA	101.531	-0.687068	0.203794	-3.37139	0.000747898	0.00481754	0.788486	protein_coding
ENSCAFG00000002455		255.421	-0.667098	0.232011	-2.87529	0.00403653	0.0159965	0.895766	protein_coding
ENSCAFG00000002456	ZNF268	225.316	-0.304477	0.252032	-1.20809	0.227014	0.382267	0.895766	protein_coding
ENSCAFG00000002459	RAB23	76.7301	-0.0428985	0.176064	-0.243654	0.807499	0.769182	1.31884	protein_coding
ENSCAFG00000002460	TRMO	203.972	0.0968748	0.152861	0.633742	0.526249	0.688822	0.988863	protein_coding
ENSCAFG00000002461	HEMGN	16.5796	-0.748945	0.827468	-0.905104	0.36541	0.457978	1.14815	protein_coding
ENSCAFG00000002463	THADA	809.465	-0.0517568	0.147867	-0.350023	0.726322	1	0.616021	protein_coding
ENSCAFG00000002464	NA	226.942	-0.229185	0.193207	-1.18621	0.235538	0.364177	0.986014	NA
ENSCAFG00000002465	NA	0.672389	-1.30627	1.58504	-0.824122	0.40987	1	0	NA
ENSCAFG00000002467	SNX13	542.498	0.0700302	0.144687	0.484013	0.628377	1	0.665385	protein_coding
ENSCAFG00000002469	NANS	616.685	1.75614	0.323775	5.42394	5.83e-08	2.57237e-06	0.624941	protein_coding
ENSCAFG00000002470	KHDRBS2	14.0572	-0.420731	0.595143	-0.706942	0.479603	0.573589	1.13698	protein_coding
ENSCAFG00000002471	TRIM14	216.536	0.233776	0.172672	1.35387	0.175777	0.304319	0.922763	protein_coding
ENSCAFG00000002473		2.24966	-4.6428	1.49364	-3.10839	0.00188112	0.00726728	1.16309	protein_coding
ENSCAFG00000002476	NA	6.98634	-3.7014	1.07716	-3.43625	0.000589818	0.00369121	0.871202	NA
ENSCAFG00000002477	CORO2A	41.3046	0.668245	0.481243	1.38858	0.16496	0.258706	1.06152	protein_coding
ENSCAFG00000002479	ZNF667	341.792	-0.676995	0.205089	-3.30099	0.000963458	0.00471326	1.04467	protein_coding
ENSCAFG00000002480	NA	0.35713	-2.06628	3.04282	-0.679069	0.497094	1	0	NA
ENSCAFG00000002481	ZNF787	120.116	0.515095	0.242095	2.12766	0.0333656	0.0962599	0.734943	protein_coding
ENSCAFG00000002482	LGSN	5.45154	-2.35369	0.778745	-3.02241	0.00250768	0.00973289	1.05959	protein_coding
ENSCAFG00000002483	TBC1D2	38.8747	-0.057976	0.35317	-0.164159	0.869606	0.95997	1.06152	protein_coding
ENSCAFG00000002484		0.942616	-3.6866	1.63942	-2.24872	0.0245306	0.0290425	2.53553	protein_coding
ENSCAFG00000002485	OR13P4	1.02592	-3.9114	1.8803	-2.0802	0.0375071	0.0403549	2.53553	protein_coding
ENSCAFG00000002486	OR13P3	1.31608	-3.75009	1.66525	-2.25196	0.0243245	0.0284679	2.57853	protein_coding
ENSCAFG00000002487	GABBR2	10.9461	-3.30723	0.753776	-4.38755	1.14635e-05	0.000151771	0.893656	protein_coding
ENSCAFG00000002488	OR13P5	1.03386	-2.83441	1.77649	-1.59551	0.110598	0.0914299	2.60257	protein_coding
ENSCAFG00000002489	PLEKHH2	22.1194	-0.298121	0.319071	-0.93434	0.350129	0.448327	1.12919	protein_coding
ENSCAFG00000002490	PTP4A1	113.978	0.857891	0.265023	3.23705	0.00120773	0.00740367	0.727895	protein_coding
ENSCAFG00000002491		0.615146	-2.29621	2.72745	-0.841889	0.39985	1	0	protein_coding
ENSCAFG00000002492	ANKS6	46.6483	-0.151302	0.322254	-0.469513	0.638703	0.784186	1.01804	protein_coding
ENSCAFG00000002493	PHF3	2251.27	-0.362317	0.0936198	-3.87009	0.000108796	0.00119599	0.654878	protein_coding
ENSCAFG00000002494	GALNT12	104.038	0.074366	0.283928	0.261919	0.793384	0.758981	1.31884	protein_coding
ENSCAFG00000002495		4.06808	-1.45146	1.03706	-1.39959	0.161636	0.250607	1.08171	protein_coding
ENSCAFG00000002498	HDAC9	226.767	0.0467416	0.136915	0.341392	0.732809	0.927923	0.937246	protein_coding
ENSCAFG00000002499	DYNC2LI1	7.33856	-0.522576	0.581103	-0.899282	0.368503	0.628921	0.778426	protein_coding
ENSCAFG00000002500	SLC2A1	173	0.0325378	0.161389	0.201611	0.840221	0.98753	0.988863	protein_coding
ENSCAFG00000002501	NLRP5	3.57664	-3.39421	1.00662	-3.37187	0.000746586	0.00321419	1.30992	protein_coding
ENSCAFG00000002504	ABCG5	1.30848	-3.74691	1.38499	-2.70537	0.00682288	0.0107589	2.53553	protein_coding
ENSCAFG00000002505	ZNF691	49.4546	0.0370536	0.230708	0.160608	0.872402	0.994005	1.01804	protein_coding
ENSCAFG00000002506	FERD3L	1.83872	-4.74488	1.69716	-2.79578	0.00517752	0.0153541	1.21003	protein_coding
ENSCAFG00000002508	NA	0.10797	-0.593929	3.30558	-0.179675	0.857408	1	0	NA
ENSCAFG00000002509	ERMAP	6.50476	-0.543212	0.568185	-0.956048	0.339048	0.588764	0.778426	protein_coding
ENSCAFG00000002511	POLR1F	343.039	-0.412513	0.181236	-2.2761	0.0228399	0.0545191	1.04277	protein_coding
ENSCAFG00000002512	SVBP	32.1637	0.763952	0.27634	2.76454	0.00570027	0.0188494	1.02709	protein_coding
ENSCAFG00000002513	TMEM196	7.93619	-3.86268	1.4498	-2.66429	0.00771511	0.0269041	0.880357	protein_coding
ENSCAFG00000002514	TMEM269	1.99072	-3.46886	1.43742	-2.41325	0.0158108	0.0377708	1.16309	protein_coding
ENSCAFG00000002515	MACC1	6.70344	-1.69384	0.671707	-2.5217	0.0116789	0.0366255	0.893656	protein_coding
ENSCAFG00000002516	C15H1orf50	35.9776	-0.20699	0.22909	-0.903529	0.366245	0.491111	1.05359	protein_coding
ENSCAFG00000002517	NA	225.817	1.02076	0.217767	4.68737	2.76743e-06	4.65471e-05	0.895766	NA
ENSCAFG00000002518	ABCG8	3.91098	-4.13467	1.39034	-2.97387	0.00294074	0.0109674	1.06585	protein_coding
ENSCAFG00000002519	ITGB8	11.1556	-0.519371	0.626311	-0.829254	0.40696	0.622561	0.871202	protein_coding
ENSCAFG00000002520	NLRP13	2.43538	-3.3949	1.3045	-2.60246	0.00925578	0.0249564	1.16309	protein_coding
ENSCAFG00000002522		0.472634	-0.580569	2.94583	-0.197081	0.843764	1	0	protein_coding
ENSCAFG00000002523	NA	4.71158	-2.20854	0.7645	-2.88887	0.00386625	0.0133854	1.08171	NA
ENSCAFG00000002524		0.735045	-3.87522	2.46624	-1.5713	0.116112	1	0	protein_coding
ENSCAFG00000002525	COL15A1	47.7058	0.146567	0.570019	0.257127	0.797081	0.922544	1.02709	protein_coding
ENSCAFG00000002526	P3H1	263.517	0.510302	0.186561	2.73531	0.00623225	0.0219113	0.922763	protein_coding
ENSCAFG00000002527	LRPPRC	1613.11	-0.224088	0.155533	-1.44077	0.149649	0.343309	0.675454	protein_coding
ENSCAFG00000002528	TGFBR1	912.934	-0.299957	0.182488	-1.64371	0.100236	0.274873	0.597837	protein_coding
ENSCAFG00000002531	EPN1	344.734	0.732553	0.124795	5.87006	4.3563e-09	1.92469e-07	1.02801	protein_coding
ENSCAFG00000002532	ALG2	240.855	0.387264	0.12536	3.08921	0.0020069	0.00922499	0.907377	protein_coding
ENSCAFG00000002533	SEC61B	965.465	1.98374	0.328783	6.03359	1.60359e-09	1.29462e-07	0.624941	protein_coding
ENSCAFG00000002535	PPM1B	753.962	0.00822082	0.111648	0.0736317	0.941303	1	0.620659	protein_coding
ENSCAFG00000002538	SLC3A1	23.9545	-0.683205	0.464779	-1.46996	0.141573	0.214727	1.14815	protein_coding
ENSCAFG00000002539	STX17	85.6161	-0.392325	0.16574	-2.3671	0.0179279	0.0443271	1.07401	protein_coding
ENSCAFG00000002540	CLDN19	3.43081	-3.73854	1.0787	-3.4658	0.000528656	0.00289164	1.05959	protein_coding
ENSCAFG00000002541		3555.03	-0.305785	0.123874	-2.46851	0.0135677	0.0510607	0.675454	protein_coding
[truncated: 18,774 more rows]

## Sheet: positiveLog2FC_DEGs
TABLE S2. Results of the differential expression analysis comparing natural infected dogs with healthy controls.
Ensembl_gene_ID	external_gene_name	baseMean	log2FoldChange	lfcSE	stat	pvalue	padj	weight	gene_biotype
ENSCAFG00000000008	TXNL4A	173.811	0.586432	0.21694	2.7032	0.00686744	0.0215121	1.00199	protein_coding
ENSCAFG00000000024	CNDP1	11.1721	2.0774	0.829203	2.5053	0.0122349	0.0399772	0.836386	protein_coding
ENSCAFG00000000027		4461.37	0.455313	0.159127	2.86131	0.00421897	0.0177428	0.776376	protein_coding
ENSCAFG00000000036	SOCS6	209.023	0.848647	0.205622	4.12722	3.67173e-05	0.000281318	1.00199	protein_coding
ENSCAFG00000000064	CD63	952.875	1.29367	0.167898	7.70511	1.30727e-14	2.15072e-12	1.10017	protein_coding
ENSCAFG00000000069		377.898	0.428262	0.147516	2.90316	0.00369419	0.0135489	0.94116	protein_coding
ENSCAFG00000000074	MMP19	125.641	2.69813	0.524661	5.14262	2.7094e-07	4.15633e-06	1.04972	protein_coding
ENSCAFG00000000076	PYM1	220.113	0.286084	0.120487	2.37439	0.017578	0.0459426	1.0106	protein_coding
ENSCAFG00000000094	LMAN1	2634.28	2.28205	0.40999	5.56611	2.60484e-08	7.58089e-07	0.746311	protein_coding
ENSCAFG00000000097	ERBB3	651.956	2.88102	0.41434	6.95328	3.5688e-12	4.21669e-10	0.812841	protein_coding
ENSCAFG00000000100	SEC11C	2378.66	1.43177	0.323893	4.4205	9.84748e-06	0.000119318	0.745951	protein_coding
ENSCAFG00000000103	ZNF532	242.171	1.41651	0.352563	4.01774	5.87593e-05	0.000415859	1.00698	protein_coding
ENSCAFG00000000108	ESYT1	588.987	0.656295	0.168941	3.88474	0.000102438	0.000607176	1.10017	protein_coding
ENSCAFG00000000111	RNF41	289.509	0.30302	0.114152	2.65452	0.00794203	0.0240803	1.01247	protein_coding
ENSCAFG00000000115	CS	981.994	0.448118	0.12983	3.45156	0.000557347	0.00320804	0.812449	protein_coding
ENSCAFG00000000118		560.148	0.932139	0.237623	3.92277	8.75376e-05	0.000532384	1.10017	protein_coding
ENSCAFG00000000121	STAT2	1216.6	0.656312	0.156246	4.20049	2.66334e-05	0.000274846	0.745951	protein_coding
ENSCAFG00000000126	FECH	166.363	0.549823	0.226765	2.42464	0.0153234	0.0399166	1.04972	protein_coding
ENSCAFG00000000130	SPRYD4	71.3493	1.11595	0.214013	5.21439	1.84426e-07	2.79299e-06	1.15091	protein_coding
ENSCAFG00000000135	BAZ2A	1856.49	0.255409	0.104433	2.44568	0.0144578	0.0485878	0.776376	protein_coding
ENSCAFG00000000136	ATP5F1B	4415.53	0.621876	0.178509	3.48373	0.000494478	0.0030196	0.775808	protein_coding
ENSCAFG00000000140	TCF4	1470.74	0.992418	0.199935	4.9637	6.91643e-07	1.33955e-05	0.683173	protein_coding
ENSCAFG00000000168	ME2	813.782	0.402463	0.152906	2.6321	0.00848587	0.0304396	0.812841	protein_coding
ENSCAFG00000000178	LRP1	972.688	1.8895	0.358335	5.27299	1.34219e-07	2.23105e-06	1.10017	protein_coding
ENSCAFG00000000195	SHMT2	645.925	0.94613	0.271816	3.48077	0.000499968	0.00293711	0.812449	protein_coding
ENSCAFG00000000209	TMED7	472.828	0.845008	0.134809	6.26817	3.65313e-10	1.83363e-08	0.940706	protein_coding
ENSCAFG00000000228	TMED9	972.423	1.251	0.267748	4.67229	2.97855e-06	4.37452e-05	0.733797	protein_coding
ENSCAFG00000000229	MARS1	635.363	0.499714	0.145918	3.42463	0.000615631	0.00350291	0.812449	protein_coding
ENSCAFG00000000231	B4GALT7	170.655	1.14937	0.169264	6.79037	1.11845e-11	9.05684e-10	1.00199	protein_coding
ENSCAFG00000000236	RMND5B	457.346	0.670134	0.121205	5.52895	3.22146e-08	7.50718e-07	0.934921	protein_coding
ENSCAFG00000000242	PHYKPL	75.4572	0.600613	0.183266	3.27728	0.00104813	0.00440697	1.04407	protein_coding
ENSCAFG00000000259	OS9	1085.71	0.801319	0.156606	5.11679	3.10782e-07	6.76045e-06	0.683173	protein_coding
ENSCAFG00000000267	TNFAIP3	716.073	0.492243	0.179726	2.73885	0.0061654	0.0234537	0.812449	protein_coding
ENSCAFG00000000272	ARFGEF3	131.061	1.8508	0.355099	5.21206	1.86753e-07	2.90542e-06	1.11073	protein_coding
ENSCAFG00000000277	CCDC28A	180.167	0.734099	0.192017	3.8231	0.000131784	0.000780451	1.04972	protein_coding
ENSCAFG00000000280	CDK4	723.751	0.590666	0.18355	3.21801	0.00129085	0.0069959	0.733797	protein_coding
ENSCAFG00000000285	CITED2	191.811	0.793707	0.166106	4.77833	1.76761e-06	2.15074e-05	1.00199	protein_coding
ENSCAFG00000000296	ADGRG6	229.582	1.15922	0.223184	5.194	2.05828e-07	3.41502e-06	1.00624	protein_coding
ENSCAFG00000000308	CTDSP2	297.035	0.674477	0.157996	4.26894	1.96403e-05	0.000165901	1.00624	protein_coding
ENSCAFG00000000322	STX11	253.445	0.88302	0.199854	4.41833	9.94682e-06	9.329e-05	1.00624	protein_coding
ENSCAFG00000000333	MON2	1438.61	0.41201	0.145354	2.83453	0.00458928	0.0196861	0.746311	protein_coding
ENSCAFG00000000337	PPM1H	239.712	1.1655	0.222442	5.23958	1.6094e-07	2.78914e-06	1.00698	protein_coding
ENSCAFG00000000341		37.8871	0.755466	0.315466	2.39476	0.0166313	0.0384476	1.19535	protein_coding
ENSCAFG00000000348	CANX	3809.15	0.69717	0.236193	2.9517	0.00316031	0.0143953	0.746311	protein_coding
ENSCAFG00000000355	MGAT4B	464.468	0.619379	0.137835	4.49363	7.00207e-06	7.37447e-05	0.940706	protein_coding
ENSCAFG00000000359	GNS	590.407	0.556449	0.13585	4.09606	4.2024e-05	0.000291658	1.10017	protein_coding
ENSCAFG00000000360	SQSTM1	412.77	1.53616	0.181982	8.44127	3.13897e-17	1.18502e-14	0.934921	protein_coding
ENSCAFG00000000370		425.142	0.621917	0.119067	5.22326	1.75796e-07	3.189e-06	0.934291	protein_coding
ENSCAFG00000000372	UST	490.001	1.57631	0.26568	5.93312	2.97232e-09	1.03899e-07	0.934921	protein_coding
ENSCAFG00000000377		627.224	0.747019	0.18079	4.13197	3.59673e-05	0.00025472	1.10017	protein_coding
ENSCAFG00000000381	TBC1D9B	1039.42	0.334616	0.127793	2.61842	0.00883383	0.0326369	0.776376	protein_coding
ENSCAFG00000000408	IFNG	19.8493	1.72795	0.666461	2.59273	0.00952172	0.0263545	1.08689	protein_coding
ENSCAFG00000000418	MDM2	1362.93	0.546999	0.205703	2.65917	0.00783339	0.0305682	0.745951	protein_coding
ENSCAFG00000000482	FLT4	229.001	1.53178	0.504817	3.03434	0.00241064	0.00899591	1.00698	protein_coding
ENSCAFG00000000487	DLA88	19384.1	0.857059	0.192669	4.44834	8.65348e-06	0.000104005	0.776376	protein_coding
ENSCAFG00000000497		1001.33	1.45943	0.318607	4.58066	4.63508e-06	6.28996e-05	0.746311	protein_coding
ENSCAFG00000000498		871.869	1.31645	0.353279	3.72636	0.000194264	0.00103311	1.10017	protein_coding
ENSCAFG00000000500	NA	11123.4	1.35761	0.26287	5.16456	2.41008e-07	4.87498e-06	0.776376	NA
ENSCAFG00000000502		934.853	1.61387	0.330742	4.87954	1.06333e-06	1.75346e-05	0.76305	protein_coding
ENSCAFG00000000525	GLIPR1	483.127	0.400222	0.159788	2.50471	0.0122551	0.0364059	0.940706	protein_coding
ENSCAFG00000000566	ARSA	550.871	0.95434	0.149401	6.3878	1.68293e-10	8.36091e-09	1.10017	protein_coding
ENSCAFG00000000575	BAG6	1401.28	0.327785	0.0940159	3.48649	0.000489407	0.00299248	0.776376	protein_coding
ENSCAFG00000000616	TMEM242	68.0438	0.710169	0.200828	3.5362	0.000405929	0.00186205	1.13486	protein_coding
ENSCAFG00000000620	PPP6R2	683.053	0.368325	0.0964813	3.81758	0.00013477	0.000762203	1.10017	protein_coding
ENSCAFG00000000622	PRRC1	591.581	1.12914	0.284255	3.97228	7.11874e-05	0.000575621	0.812841	protein_coding
ENSCAFG00000000636	VARS1	1422.73	0.531772	0.149585	3.55497	0.00037802	0.00249372	0.745951	protein_coding
ENSCAFG00000000641		347.335	0.873638	0.178053	4.90661	9.26645e-07	1.31602e-05	0.934291	protein_coding
ENSCAFG00000000642	NEU1	1031.6	0.531091	0.21269	2.49702	0.0125243	0.0432569	0.776376	protein_coding
ENSCAFG00000000643	AZIN1	745.803	0.625582	0.22141	2.82545	0.0047215	0.0197776	0.76305	protein_coding
ENSCAFG00000000652	TULP4	436.747	0.628191	0.171017	3.67326	0.000239475	0.00140695	0.934291	protein_coding
ENSCAFG00000000655	TMEM181	500.687	1.82761	0.359849	5.07883	3.79769e-07	6.15322e-06	0.934921	protein_coding
ENSCAFG00000000657	DYNLT1	161.679	0.641618	0.148264	4.32754	1.50784e-05	0.000133033	1.00199	protein_coding
ENSCAFG00000000659	SYTL3	222.638	0.758587	0.261231	2.90389	0.00368557	0.0127303	1.01247	protein_coding
ENSCAFG00000000665	TAGAP	869.474	0.58669	0.172947	3.3923	0.000693077	0.00418143	0.733797	protein_coding
ENSCAFG00000000669	EHMT2	647.81	0.276383	0.103719	2.66472	0.00770519	0.0281704	0.812449	protein_coding
ENSCAFG00000000671	SOD2	1360.8	0.65736	0.236281	2.78211	0.00540069	0.022539	0.745951	protein_coding
ENSCAFG00000000674	ZBTB12	40.591	0.73898	0.262583	2.81427	0.00488876	0.0151135	1.08689	protein_coding
ENSCAFG00000000679	SKIV2L	394.087	0.409074	0.162488	2.51756	0.0118171	0.0357948	0.927771	protein_coding
ENSCAFG00000000686	C2	998.444	1.25748	0.308144	4.0808	4.48803e-05	0.00042607	0.745951	protein_coding
ENSCAFG00000000690	NELFE	116.248	0.789041	0.16901	4.66861	3.03248e-06	2.74738e-05	1.28785	protein_coding
ENSCAFG00000000691	IGF2R	835.068	0.367339	0.125293	2.93185	0.00336949	0.0153876	0.733797	protein_coding
ENSCAFG00000000694	DXO	313.377	0.601044	0.180648	3.32716	0.000877362	0.00390367	1.01247	protein_coding
ENSCAFG00000000696	RSPO2	260.479	2.64123	0.362758	7.28098	3.31392e-13	4.22381e-11	1.00698	protein_coding
ENSCAFG00000000697		918.81	4.24457	0.495262	8.57036	1.03165e-17	3.78248e-15	1.10017	protein_coding
ENSCAFG00000000698	TRABD	568.75	0.530214	0.141059	3.75882	0.000170718	0.0011937	0.812841	protein_coding
ENSCAFG00000000701		737.934	0.504356	0.145992	3.45468	0.000550938	0.00317957	0.812449	protein_coding
ENSCAFG00000000709	CRELD2	739.393	2.88779	0.370041	7.80396	5.99926e-15	1.5061e-12	0.76305	protein_coding
ENSCAFG00000000710	SLC27A6	59.7976	2.01729	0.5539	3.64197	0.000270556	0.00127006	1.19535	protein_coding
ENSCAFG00000000711	ALG12	214.977	1.31384	0.236704	5.55055	2.84776e-08	6.40117e-07	0.998543	protein_coding
ENSCAFG00000000718	BRD1	360.552	0.253382	0.106468	2.37988	0.0173183	0.0484174	0.934291	protein_coding
ENSCAFG00000000721	ISOC1	67.671	1.00443	0.213293	4.70913	2.48773e-06	2.57901e-05	1.13486	protein_coding
ENSCAFG00000000745	TBC1D22A	430.979	0.36939	0.109778	3.3649	0.000765728	0.00372521	0.934921	protein_coding
ENSCAFG00000000784	TTC38	400.061	0.702713	0.237675	2.95661	0.00311042	0.0117764	0.94116	protein_coding
ENSCAFG00000000804	FBLN1	16.9907	1.63372	0.726416	2.24901	0.0245118	0.0477751	1.34362	protein_coding
ENSCAFG00000000828	RPS6KA2	201.779	0.963676	0.227341	4.23891	2.24611e-05	0.00017025	1.11733	protein_coding
ENSCAFG00000000829	NA	1625.06	0.564548	0.158739	3.55646	0.000375889	0.00248019	0.746311	NA
ENSCAFG00000000830	PDLIM4	73.245	0.849435	0.285814	2.97198	0.00295883	0.0093911	1.1752	protein_coding
ENSCAFG00000000832	TAP1	1650.28	0.468724	0.186322	2.51566	0.011881	0.0427902	0.745951	protein_coding
ENSCAFG00000000850	KIAA0930	417.135	0.375703	0.155175	2.42115	0.0154714	0.0438929	0.940706	protein_coding
ENSCAFG00000000851	IRF1	2904.75	1.09783	0.243261	4.51295	6.3933e-06	8.02926e-05	0.775808	protein_coding
ENSCAFG00000000869	PRR5	385.594	1.77926	0.272837	6.52135	6.96787e-11	4.59786e-09	0.934291	protein_coding
ENSCAFG00000000884	WDR27	140.478	1.18789	0.359658	3.30284	0.000957123	0.00386875	1.11733	protein_coding
ENSCAFG00000000885	DEPTOR	65.6834	2.76768	0.454968	6.08323	1.17787e-09	4.21816e-08	1.15091	protein_coding
ENSCAFG00000000886	DSE	1654.28	1.30138	0.236263	5.5082	3.62526e-08	9.77989e-07	0.775808	protein_coding
ENSCAFG00000000887	SAMM50	453.381	0.946851	0.202686	4.67151	2.98997e-06	3.58748e-05	0.927771	protein_coding
ENSCAFG00000000913	TSPO	165.51	1.78273	0.356102	5.00625	5.55009e-07	8.07854e-06	1.00199	protein_coding
ENSCAFG00000000917	SLC39A7	922.576	1.16334	0.258126	4.50685	6.57966e-06	7.9087e-05	0.812449	protein_coding
ENSCAFG00000000918	MCAT	134.282	0.521601	0.178151	2.92785	0.00341312	0.0110242	1.11733	protein_coding
ENSCAFG00000000927	NA	305.594	0.741675	0.16488	4.49827	6.85086e-06	6.78283e-05	1.0106	NA
ENSCAFG00000000931	NUS1	552.832	1.07544	0.26466	4.06349	4.83449e-05	0.000444573	0.76305	protein_coding
ENSCAFG00000000943	ARFGAP3	1426.94	2.04914	0.320559	6.39239	1.63309e-10	1.12749e-08	0.746311	protein_coding
ENSCAFG00000000945	MAN1A1	5100.42	1.82241	0.316574	5.75666	8.57956e-09	2.95249e-07	0.745951	protein_coding
ENSCAFG00000000957	SNTB1	968.395	1.42839	0.161537	8.84247	9.36242e-19	5.97325e-16	0.76305	protein_coding
ENSCAFG00000000959	POLDIP3	339.15	0.48945	0.114686	4.26775	1.97458e-05	0.00017673	0.94116	protein_coding
ENSCAFG00000000972	TAPBP	1535.29	0.400562	0.139404	2.87339	0.00406098	0.0172023	0.775808	protein_coding
ENSCAFG00000000974	DERL1	1203.02	1.13242	0.236917	4.7798	1.75469e-06	2.74686e-05	0.745951	protein_coding
ENSCAFG00000000975	NFAM1	67.5084	0.857357	0.355849	2.40932	0.0159821	0.0345733	1.30656	protein_coding
ENSCAFG00000000989	SERINC1	779.539	0.440888	0.123336	3.57468	0.000350654	0.00217904	0.812841	protein_coding
ENSCAFG00000001002	SMPDL3A	1605.43	1.6518	0.436364	3.78537	0.000153481	0.00117167	0.746311	protein_coding
ENSCAFG00000001008	CUTA	150.102	0.746425	0.158874	4.69823	2.62425e-06	2.75439e-05	1.11073	protein_coding
ENSCAFG00000001020	CDKN2AIPNL	54.9316	0.803698	0.253908	3.16531	0.00154915	0.00543251	1.19535	protein_coding
ENSCAFG00000001022	BAK1	157.728	0.613585	0.192145	3.19334	0.00140639	0.00553732	1.06137	protein_coding
ENSCAFG00000001034	SEC24A	2049.77	1.32509	0.307521	4.30892	1.64054e-05	0.000183831	0.745951	protein_coding
ENSCAFG00000001075	ACO2	1157.02	0.602764	0.147821	4.07767	4.54895e-05	0.000430686	0.745951	protein_coding
ENSCAFG00000001077	TRIB1	823.843	0.702414	0.162924	4.31131	1.62288e-05	0.000169273	0.812449	protein_coding
ENSCAFG00000001085	SLC25A48	81.7755	2.93075	0.725926	4.03726	5.40793e-05	0.000340498	1.1752	protein_coding
ENSCAFG00000001090	PHF5A	703.433	0.572644	0.208385	2.748	0.00599597	0.0228834	0.812841	protein_coding
ENSCAFG00000001092	TOB2	141.579	0.531925	0.225199	2.36202	0.0181758	0.0453345	1.06137	protein_coding
ENSCAFG00000001101	PTPRK	229.416	0.664916	0.265028	2.50885	0.0121123	0.0339695	1.01247	protein_coding
ENSCAFG00000001114	ARHGAP18	205.956	0.712937	0.153848	4.63404	3.58605e-06	3.72952e-05	1.06137	protein_coding
ENSCAFG00000001120	L3MBTL2	549.549	0.293172	0.11281	2.59881	0.00935484	0.0329469	0.812449	protein_coding
ENSCAFG00000001126	KLHL3	169.368	1.45731	0.293966	4.95742	7.14366e-07	9.97556e-06	1.00199	protein_coding
ENSCAFG00000001132	HNRNPA0	113.209	0.708869	0.191268	3.70616	0.000210428	0.00096884	1.28785	protein_coding
ENSCAFG00000001142	SLC25A17	141.094	0.73043	0.214131	3.41114	0.000646926	0.00304752	1.00199	protein_coding
ENSCAFG00000001148	ST3GAL1	400.501	0.616603	0.188786	3.26615	0.00109022	0.004953	0.94116	protein_coding
ENSCAFG00000001167	IBA57	69.0251	0.780939	0.230161	3.39301	0.000691281	0.00287451	1.15091	protein_coding
ENSCAFG00000001172	SGSM3	188.216	0.573217	0.188145	3.04667	0.0023139	0.00802479	1.11073	protein_coding
ENSCAFG00000001174	GUK1	258.177	0.435745	0.115084	3.78634	0.000152885	0.000911948	1.0106	protein_coding
ENSCAFG00000001176	MRPL55	192.317	0.453643	0.140423	3.23055	0.00123552	0.00501718	1.04972	protein_coding
ENSCAFG00000001187	JMJD4	138.317	0.332759	0.136025	2.4463	0.014433	0.0361626	1.11733	protein_coding
ENSCAFG00000001208		173.512	1.7994	0.31528	5.70731	1.14773e-08	2.81157e-07	1.06137	pseudogene
ENSCAFG00000001225	NA	327.863	0.422472	0.128863	3.27846	0.00104375	0.0045291	1.00698	NA
ENSCAFG00000001228	DENND3	546.629	0.737836	0.253142	2.91471	0.00356019	0.0155981	0.76305	protein_coding
ENSCAFG00000001229	ILRUN	1033.39	0.619023	0.13522	4.57791	4.69646e-06	6.35957e-05	0.746311	protein_coding
ENSCAFG00000001246	PTCH1	71.2903	0.935861	0.2701	3.46487	0.000530495	0.00233281	1.13486	protein_coding
ENSCAFG00000001289	LY6E	234.331	0.696956	0.295577	2.35795	0.0183763	0.0481485	0.998543	protein_coding
ENSCAFG00000001300	SLC35B4	165.573	0.855482	0.237918	3.5957	0.000323519	0.0016469	1.04972	protein_coding
ENSCAFG00000001301	GSDMD	753.092	0.839557	0.144559	5.80769	6.3339e-09	2.12071e-07	0.812449	protein_coding
ENSCAFG00000001312	CHCHD3	503.89	0.636598	0.209528	3.03824	0.00237963	0.00947402	0.934921	protein_coding
ENSCAFG00000001315	CTNNA1	568.127	0.512993	0.161881	3.16895	0.00152989	0.00576068	1.10017	protein_coding
ENSCAFG00000001316	DAPK1	483.289	1.65917	0.271355	6.11441	9.69169e-10	4.22621e-08	0.94116	protein_coding
ENSCAFG00000001317	EEF1D	3312.85	0.663275	0.131731	5.03509	4.77631e-07	9.0444e-06	0.746311	protein_coding
ENSCAFG00000001324	ATF4	3653.21	0.973362	0.209748	4.64064	3.47339e-06	5.27785e-05	0.683173	protein_coding
ENSCAFG00000001325	PYCR3	200.816	0.460657	0.179887	2.56082	0.0104427	0.0304	1.00199	protein_coding
ENSCAFG00000001330	SIL1	203.96	0.873919	0.247269	3.53428	0.000408885	0.00190013	1.11733	protein_coding
ENSCAFG00000001333	GFUS	493.739	0.692796	0.126343	5.48344	4.17127e-08	9.31126e-07	0.94116	protein_coding
ENSCAFG00000001350	GOLM1	876.255	1.55927	0.385243	4.04751	5.1766e-05	0.000446364	0.812841	protein_coding
ENSCAFG00000001356	PDGFB	88.5589	1.00614	0.301212	3.3403	0.000836892	0.00366779	1.04407	protein_coding
ENSCAFG00000001383		139.911	0.968574	0.231771	4.17901	2.92777e-05	0.000223476	1.04972	protein_coding
ENSCAFG00000001386	BRPF3	187.224	0.524801	0.185946	2.82232	0.00476772	0.0144883	1.11733	protein_coding
ENSCAFG00000001394	ETV7	177.282	0.991302	0.298337	3.32276	0.000891305	0.00398679	1.00199	protein_coding
ENSCAFG00000001400	PUF60	1006.06	0.289622	0.107321	2.69864	0.00696234	0.0277879	0.745951	protein_coding
ENSCAFG00000001405	NRBP2	35.3525	1.23958	0.303256	4.08756	4.35932e-05	0.000259385	1.30656	protein_coding
ENSCAFG00000001414	SRSF3	828.341	0.350405	0.124534	2.81373	0.00489701	0.0149907	1.10017	protein_coding
ENSCAFG00000001420	TMEM184B	139.031	1.04716	0.198166	5.28426	1.26216e-07	2.29172e-06	1.00199	protein_coding
ENSCAFG00000001432	C12H6orf89	197.842	0.466402	0.165985	2.8099	0.00495566	0.0157454	1.04972	protein_coding
ENSCAFG00000001433	PLEC	1491.6	0.719302	0.183121	3.92802	8.56476e-05	0.00069751	0.775808	protein_coding
ENSCAFG00000001437	POLR2F	189.067	0.54109	0.174502	3.10076	0.00193024	0.00692279	1.11073	protein_coding
ENSCAFG00000001441	MTCH1	570.014	0.694316	0.121935	5.69417	1.23971e-08	3.9276e-07	0.76305	protein_coding
ENSCAFG00000001442	MICALL1	262.714	0.440391	0.159964	2.75306	0.0059041	0.018904	1.00624	protein_coding
ENSCAFG00000001444	FGD2	419.354	1.04878	0.212503	4.93537	7.9999e-07	1.16494e-05	0.934921	protein_coding
ENSCAFG00000001445	GRINA	595.605	0.542175	0.186155	2.9125	0.00358551	0.0156793	0.76305	protein_coding
ENSCAFG00000001448	PIM1	655.238	0.658829	0.177351	3.71484	0.000203332	0.00150463	0.733797	protein_coding
ENSCAFG00000001450	MEST	18.212	1.90275	0.793396	2.39824	0.0164743	0.0411492	1.08689	protein_coding
ENSCAFG00000001487	LGALS1	1143.37	2.12852	0.308252	6.90513	5.0157e-12	5.89615e-10	0.745951	protein_coding
ENSCAFG00000001496	GGA1	202.55	0.305952	0.128713	2.377	0.0174541	0.044261	1.04972	protein_coding
ENSCAFG00000001500	OPLAH	331.516	0.374517	0.158075	2.36924	0.0178245	0.0464056	1.01247	pseudogene
ENSCAFG00000001514	MPST	248.688	0.921021	0.177835	5.17906	2.23002e-07	3.62694e-06	1.0106	protein_coding
ENSCAFG00000001519	CSF2RB	3382.86	2.42957	0.299905	8.10112	5.44565e-16	1.80048e-13	0.776376	protein_coding
ENSCAFG00000001521	EXOSC4	187.497	1.20258	0.250047	4.8094	1.51384e-06	1.78993e-05	1.06137	protein_coding
ENSCAFG00000001523	GPAA1	683.727	1.05104	0.181873	5.77901	7.51423e-09	2.45331e-07	0.812841	protein_coding
ENSCAFG00000001526	IFT27	71.3679	1.04183	0.304174	3.42512	0.00061452	0.00252275	1.19535	protein_coding
ENSCAFG00000001529	CYC1	453.436	0.722019	0.22989	3.14072	0.00168532	0.00717766	0.927771	protein_coding
ENSCAFG00000001530		738.007	0.433237	0.144259	3.00318	0.00267171	0.00910377	1.10017	protein_coding
ENSCAFG00000001536	SHARPIN	424.773	0.570305	0.20808	2.7408	0.00612898	0.0207456	0.934921	protein_coding
ENSCAFG00000001540		287.776	0.386022	0.148415	2.60097	0.00929612	0.027407	1.01247	protein_coding
ENSCAFG00000001541	HGH1	48.4267	0.926202	0.310225	2.98558	0.00283041	0.00965732	1.08689	pseudogene
ENSCAFG00000001553	TXN2	252.282	0.3982	0.143955	2.76614	0.00567243	0.0181646	1.01247	protein_coding
ENSCAFG00000001568	MOCS1	43.9033	1.00599	0.312667	3.21746	0.00129329	0.00506608	1.08689	protein_coding
ENSCAFG00000001569	RECQL4	98.3351	0.949217	0.402933	2.35577	0.0184845	0.0394309	1.28785	pseudogene
ENSCAFG00000001570	PSAT1	372.775	1.77163	0.417585	4.24256	2.20985e-05	0.000195403	0.934921	protein_coding
ENSCAFG00000001579	GNAQ	118.581	0.40012	0.172002	2.32625	0.0200053	0.0494771	1.04972	protein_coding
ENSCAFG00000001591	TREM1	17.2833	2.61622	0.809758	3.23086	0.00123418	0.00449355	1.20161	protein_coding
ENSCAFG00000001593		10.916	2.16235	0.878554	2.46126	0.0138451	0.0430941	0.862476	protein_coding
ENSCAFG00000001605	TOMM6	150.328	0.543905	0.213826	2.54368	0.0109692	0.0291231	1.11073	protein_coding
ENSCAFG00000001610	VPS28	306.753	1.04598	0.231746	4.51348	6.37712e-06	6.38632e-05	1.00698	protein_coding
ENSCAFG00000001620	ATP6V1F	240.277	0.522726	0.165579	3.15695	0.00159426	0.00637975	1.0106	protein_coding
ENSCAFG00000001624	CYHR1	158.161	0.513673	0.143942	3.56862	0.000358866	0.00171416	1.11073	protein_coding
ENSCAFG00000001640	NA	2055.81	0.864505	0.344903	2.50652	0.0121927	0.0423596	0.775808	NA
ENSCAFG00000001651	IMPDH1	579.334	0.456348	0.163313	2.79432	0.00520086	0.0221231	0.733797	protein_coding
ENSCAFG00000001660	LRRC14	166.892	1.05583	0.167713	6.29547	3.0647e-10	1.45134e-08	1.04972	protein_coding
ENSCAFG00000001671	MTAP	361.397	0.570694	0.220402	2.58934	0.00961614	0.0299663	0.940706	protein_coding
ENSCAFG00000001673	COMMD5	107.842	0.871644	0.228961	3.80696	0.000140688	0.000823752	1.04972	protein_coding
ENSCAFG00000001700	SND1	3154.91	1.19239	0.244487	4.87709	1.07662e-06	1.74646e-05	0.776376	protein_coding
ENSCAFG00000001704	APOL6	594.909	0.467874	0.162621	2.87709	0.00401367	0.0127521	1.10017	protein_coding
ENSCAFG00000001715	MOB3B	23.5672	0.893596	0.365523	2.44471	0.0144971	0.0371124	1.08689	protein_coding
ENSCAFG00000001717	TOM1	337.779	1.18037	0.155739	7.57916	3.478e-14	5.99969e-12	0.940706	protein_coding
ENSCAFG00000001756	MEA1	202.825	0.426904	0.150837	2.83023	0.00465149	0.0148163	1.06137	protein_coding
ENSCAFG00000001758	FBXO7	360.742	0.46277	0.112538	4.11211	3.92062e-05	0.000312995	0.94116	protein_coding
ENSCAFG00000001778	ANXA1	579.012	1.04596	0.256182	4.08288	4.44803e-05	0.000415859	0.76305	protein_coding
ENSCAFG00000001781	WFS1	357.089	0.579562	0.225401	2.57125	0.0101332	0.0313775	0.934291	protein_coding
ENSCAFG00000001782	MRPL2	114.604	0.601097	0.205847	2.92012	0.00349899	0.0107753	1.1752	protein_coding
ENSCAFG00000001786	ACO1	708.107	0.983148	0.166315	5.91137	3.39283e-09	1.28666e-07	0.812841	protein_coding
ENSCAFG00000001787	KLC4	317.478	0.318737	0.103562	3.07775	0.00208572	0.00803737	0.998543	protein_coding
ENSCAFG00000001796	TMEM33	322.799	0.527402	0.201935	2.61174	0.00900823	0.0270108	0.998543	protein_coding
ENSCAFG00000001797	CRY1	208.985	0.434131	0.186833	2.32363	0.0201453	0.0497137	1.04972	protein_coding
ENSCAFG00000001800	TMEM263	247.641	0.393915	0.16505	2.38664	0.017003	0.0448177	1.00698	protein_coding
ENSCAFG00000001844	BAG1	609.294	0.81728	0.197167	4.14512	3.3963e-05	0.000243761	1.10017	protein_coding
ENSCAFG00000001846		272.118	0.401971	0.167318	2.40243	0.0162863	0.0433842	1.00624	protein_coding
ENSCAFG00000001853	ABCC10	513.049	0.902814	0.232948	3.8756	0.00010636	0.000710548	0.940706	protein_coding
ENSCAFG00000001855	SRI	494.674	0.891305	0.175625	5.07505	3.87389e-07	6.26076e-06	0.934291	protein_coding
ENSCAFG00000001868	YIPF3	426.5	0.910282	0.184768	4.92663	8.36621e-07	1.20383e-05	0.940706	protein_coding
ENSCAFG00000001872	POLR1C	152.725	0.440029	0.18658	2.35839	0.0183544	0.043869	1.11733	protein_coding
ENSCAFG00000001875	CKAP4	1445.96	2.38984	0.36259	6.59101	4.36853e-11	3.75816e-09	0.745951	protein_coding
ENSCAFG00000001879	NUAK1	193.338	0.765884	0.238299	3.21397	0.00130915	0.00521062	1.06137	protein_coding
ENSCAFG00000001897	APBA1	45.231	0.820624	0.351884	2.33208	0.0196962	0.0409597	1.30656	protein_coding
ENSCAFG00000001911	ALDH1L2	47.8946	1.5711	0.462592	3.3963	0.000683023	0.00298582	1.08689	protein_coding
ENSCAFG00000001913	NFXL1	344.599	0.802242	0.215991	3.71423	0.000203822	0.00123149	0.934291	protein_coding
ENSCAFG00000001916	PIP5K1B	93.8293	1.17576	0.238968	4.92017	8.64712e-07	1.12692e-05	1.04972	protein_coding
ENSCAFG00000001918	GTPBP2	192.094	0.415421	0.132964	3.12432	0.00178219	0.0064777	1.11073	protein_coding
ENSCAFG00000001928	MRPS18A	182.467	0.49005	0.156067	3.14	0.00168949	0.00619572	1.11073	protein_coding
ENSCAFG00000001929	SLC41A2	985.938	1.24124	0.262431	4.72979	2.24752e-06	3.38777e-05	0.746311	protein_coding
ENSCAFG00000001930	PGM5	76.0466	1.23202	0.330874	3.72353	0.000196455	0.00124849	0.885779	protein_coding
ENSCAFG00000001937	DCTN3	279.714	0.379405	0.129903	2.92068	0.00349267	0.0121981	1.0106	protein_coding
ENSCAFG00000001938	VEGFA	269.45	2.23691	0.336217	6.65316	2.86867e-11	2.01011e-09	1.01247	protein_coding
ENSCAFG00000001951	NA	23.4194	1.05826	0.324287	3.26335	0.00110105	0.00490528	0.964971	NA
ENSCAFG00000001976	VCP	3457.46	0.760991	0.178893	4.25388	2.10097e-05	0.000218596	0.775808	protein_coding
ENSCAFG00000001983	SLC35B2	61.0332	0.717783	0.198333	3.61908	0.000295658	0.00142561	1.13486	protein_coding
ENSCAFG00000002000	PIGO	537.88	0.366569	0.121192	3.0247	0.00248881	0.0116607	0.76305	protein_coding
ENSCAFG00000002010		15.3246	1.08635	0.483789	2.24551	0.0247353	0.0481485	1.34362	protein_coding
ENSCAFG00000002016	CLIC5	148.188	0.948942	0.273285	3.47235	0.000515915	0.00232098	1.11073	protein_coding
ENSCAFG00000002017	FAM214B	90.5753	0.680031	0.217889	3.121	0.0018024	0.00579265	1.28785	protein_coding
ENSCAFG00000002023	RCAN2	89.9379	1.58229	0.474076	3.33762	0.000844983	0.00308769	1.28785	protein_coding
ENSCAFG00000002030	UNC13B	148.598	1.41236	0.296991	4.75557	1.97883e-06	2.24973e-05	1.06137	protein_coding
ENSCAFG00000002037	PLA2G7	264.599	1.5274	0.385212	3.96509	7.33681e-05	0.00049528	1.00624	protein_coding
ENSCAFG00000002054	ADGRF5	221.321	0.89496	0.334021	2.67935	0.00737652	0.0226881	1.0106	protein_coding
ENSCAFG00000002069	COL1A2	571.912	1.1463	0.325072	3.52629	0.000421427	0.00276822	0.733797	protein_coding
ENSCAFG00000002084		102.083	1.45855	0.300656	4.85121	1.22709e-06	1.37742e-05	1.1752	protein_coding
ENSCAFG00000002094	TMEM165	491.765	0.793049	0.208088	3.81112	0.000138341	0.000900023	0.927771	protein_coding
ENSCAFG00000002099	NCK2	533.849	0.575037	0.152556	3.76935	0.000163676	0.000898366	1.10017	protein_coding
ENSCAFG00000002121	PDCD1LG2	62.8812	2.05438	0.30175	6.80823	9.88063e-12	7.31654e-10	1.13486	protein_coding
ENSCAFG00000002128	RIC1	1344.28	0.491974	0.135461	3.63183	0.000281413	0.00195094	0.745951	protein_coding
ENSCAFG00000002143	DYNC1I1	128.466	0.811841	0.187652	4.32632	1.5162e-05	0.000128737	1.04972	protein_coding
ENSCAFG00000002169	NFIL3	70.0257	0.720345	0.298973	2.4094	0.0159788	0.0401462	1.08689	protein_coding
ENSCAFG00000002180	SEMA4D	1626.92	0.327604	0.110348	2.96882	0.00298944	0.0137568	0.746311	protein_coding
ENSCAFG00000002188	SECISBP2	709.016	0.275489	0.0831201	3.31436	0.000918546	0.00486784	0.812449	protein_coding
ENSCAFG00000002206	TBC1D8	904.097	2.03418	0.312464	6.51013	7.5087e-11	5.86188e-09	0.76305	protein_coding
ENSCAFG00000002214	TRAM2	1641.87	3.18807	0.312332	10.2073	1.83844e-24	3.16162e-21	0.746311	protein_coding
ENSCAFG00000002246	GLCCI1	1167.22	1.0494	0.227271	4.61741	3.88563e-06	5.22229e-05	0.775808	protein_coding
ENSCAFG00000002264	FBXO9	666.165	0.256033	0.0879882	2.90985	0.003616	0.015794	0.76305	protein_coding
ENSCAFG00000002270	NINJ1	271.517	1.1691	0.257551	4.53929	5.64432e-06	5.70329e-05	1.01247	protein_coding
ENSCAFG00000002289	BICD2	438.588	0.28555	0.111911	2.55157	0.0107238	0.0330602	0.927771	protein_coding
ENSCAFG00000002292	CLTA	972.526	0.354174	0.0925386	3.82731	0.000129549	0.000951471	0.812449	protein_coding
ENSCAFG00000002304	GNE	691.665	1.64263	0.267891	6.13173	8.69292e-10	4.5772e-08	0.76305	protein_coding
ENSCAFG00000002319	CRACDL	167.858	1.62424	0.336101	4.83259	1.34768e-06	1.55583e-05	1.11073	protein_coding
ENSCAFG00000002336		23.5637	3.92402	0.929668	4.22089	2.43344e-05	0.000155625	1.34362	protein_coding
ENSCAFG00000002344	INPP4A	533.225	0.968631	0.166545	5.81604	6.02579e-09	2.1372e-07	0.76305	protein_coding
ENSCAFG00000002346	MFSD14B	343.081	0.450673	0.125173	3.60039	0.000317735	0.00177977	0.94116	protein_coding
ENSCAFG00000002354	TRIM28	1920.48	0.46908	0.140817	3.33113	0.000864949	0.00532295	0.683173	pseudogene
ENSCAFG00000002366	RPS5	4338.89	0.657402	0.18284	3.59549	0.000323779	0.00212171	0.776376	protein_coding
ENSCAFG00000002380	ACTR1B	212.136	0.581412	0.133452	4.35673	1.32023e-05	0.000118227	1.0106	protein_coding
ENSCAFG00000002396	ANKRD39	94.5662	0.520689	0.194589	2.67584	0.0074543	0.0221558	1.04972	protein_coding
ENSCAFG00000002404	CNNM4	94.7439	0.630418	0.205534	3.06722	0.00216063	0.00794037	1.04972	protein_coding
ENSCAFG00000002413	DST	623.376	1.06949	0.288554	3.70639	0.000210238	0.00149897	0.76305	protein_coding
ENSCAFG00000002425	KANSL3	1083.42	0.44107	0.100534	4.38726	1.14785e-05	0.000135628	0.746311	protein_coding
ENSCAFG00000002432	TSPAN13	434.894	2.48799	0.353564	7.03686	1.96614e-12	2.20733e-10	0.934291	protein_coding
ENSCAFG00000002447	BEND6	48.7095	2.15902	0.75486	2.86016	0.00423433	0.0124436	1.19535	protein_coding
ENSCAFG00000002469	NANS	615.874	1.74873	0.324626	5.38691	7.16782e-08	1.29917e-06	1.10017	protein_coding
ENSCAFG00000002490	PTP4A1	113.896	0.850624	0.264898	3.21114	0.00132211	0.00449273	1.28785	protein_coding
ENSCAFG00000002512	SVBP	32.1459	0.756886	0.274259	2.75975	0.00578453	0.0145966	1.34362	protein_coding
ENSCAFG00000002517	NA	225.627	1.01399	0.216816	4.67675	2.91452e-06	3.27399e-05	1.00624	NA
ENSCAFG00000002526	P3H1	263.403	0.503036	0.185636	2.7098	0.00673234	0.0210168	1.0106	protein_coding
ENSCAFG00000002531	EPN1	344.538	0.725433	0.122834	5.9058	3.5095e-09	1.18973e-07	0.927771	protein_coding
ENSCAFG00000002532	ALG2	240.78	0.379886	0.123425	3.07788	0.0020848	0.00803604	0.998543	protein_coding
ENSCAFG00000002533	SEC61B	963.971	1.9763	0.329446	5.99887	1.987e-09	9.25648e-08	0.733797	protein_coding
ENSCAFG00000002551	U2AF2	943.587	0.378669	0.124653	3.03779	0.0023832	0.0106409	0.812841	protein_coding
ENSCAFG00000002580	ISOC2	56.483	1.75658	0.286695	6.12699	8.95582e-10	3.38029e-08	1.15091	protein_coding
ENSCAFG00000002590		40.4	2.02981	0.580047	3.49939	0.000466331	0.00209812	1.13486	protein_coding
ENSCAFG00000002595	TMEM150B	54.2278	1.87973	0.316246	5.94388	2.7835e-09	8.11735e-08	1.19535	protein_coding
ENSCAFG00000002626	PPP1R12C	372.834	0.449939	0.17702	2.54174	0.0110302	0.0338131	0.927771	protein_coding
ENSCAFG00000002627	EPAS1	284.123	0.901916	0.280835	3.21155	0.0013202	0.00552898	0.998543	protein_coding
ENSCAFG00000002631	RHOQ	147.529	0.536365	0.181882	2.94897	0.00318832	0.0104223	1.11733	protein_coding
ENSCAFG00000002633	CRIPT	49.9864	0.987211	0.271809	3.632	0.00028123	0.00121894	1.30656	protein_coding
ENSCAFG00000002641	TTC7A	1160.38	1.01871	0.168534	6.04454	1.4984e-09	7.25292e-08	0.745951	protein_coding
ENSCAFG00000002652	NA	7954.61	0.324098	0.109657	2.95556	0.00312102	0.0142527	0.745951	NA
ENSCAFG00000002655	MTO1	388.128	0.856336	0.244308	3.50515	0.000456352	0.00240288	0.94116	protein_coding
ENSCAFG00000002658	SLC17A5	394.07	1.28681	0.287828	4.47077	7.79372e-06	8.0628e-05	0.94116	protein_coding
ENSCAFG00000002660	NA	191.41	1.76506	0.226216	7.80255	6.06676e-15	1.20445e-12	1.06137	NA
ENSCAFG00000002675	TSEN34	71.1365	0.784398	0.227283	3.45119	0.000558113	0.00252071	1.08689	protein_coding
ENSCAFG00000002700	PRPF31	439.602	0.348188	0.13575	2.56491	0.0103203	0.031674	0.940706	protein_coding
ENSCAFG00000002708	TMEM30A	1058.63	0.399722	0.150165	2.66188	0.00777053	0.0304	0.746311	protein_coding
ENSCAFG00000002723		25.5564	1.73827	0.716749	2.42521	0.0152996	0.0388376	1.08689	protein_coding
ENSCAFG00000002724	ERLEC1	897.26	1.26052	0.286526	4.39934	1.0858e-05	0.000120294	0.812841	protein_coding
ENSCAFG00000002727	ABCA1	1569.4	0.969367	0.205418	4.71899	2.37019e-06	3.54614e-05	0.745951	protein_coding
ENSCAFG00000002753	GPNMB	1954.37	3.1031	0.838036	3.70282	0.000213217	0.0015479	0.745951	protein_coding
ENSCAFG00000002772	PPP2R1A	740.444	0.43533	0.147719	2.94701	0.00320862	0.0147969	0.733797	protein_coding
ENSCAFG00000002783	NA	49.6194	0.566908	0.228719	2.47863	0.013189	0.0343251	1.08689	NA
ENSCAFG00000002796	CCDC88A	1502.89	1.13485	0.284086	3.99472	6.47705e-05	0.000572287	0.746311	protein_coding
ENSCAFG00000002825	GSDME	37.8038	1.58929	0.367691	4.32234	1.54382e-05	0.000122251	1.13486	protein_coding
ENSCAFG00000002835	CTNNAL1	188.369	0.525135	0.203993	2.57428	0.0100449	0.0269473	1.11733	protein_coding
ENSCAFG00000002837	TMEM245	114.158	0.603499	0.204906	2.94524	0.00322704	0.0110794	1.04972	protein_coding
ENSCAFG00000002845	NA	15.4731	3.45824	0.94798	3.64801	0.000264283	0.00112884	1.34362	NA
ENSCAFG00000002852	ETFB	277.927	0.332756	0.141819	2.34635	0.0189585	0.0493367	0.998543	protein_coding
ENSCAFG00000002903		634.304	0.805033	0.199204	4.04125	5.31674e-05	0.000492974	0.733797	protein_coding
ENSCAFG00000002916		65.9645	1.02301	0.227393	4.49887	6.83164e-06	6.04635e-05	1.15091	protein_coding
ENSCAFG00000002917	AEBP1	75.5668	0.942599	0.38135	2.47174	0.0134455	0.0360737	1.04407	protein_coding
ENSCAFG00000002928	SVEP1	187.709	0.972846	0.385092	2.52627	0.0115281	0.0314164	1.06137	protein_coding
ENSCAFG00000002929	PGM3	227.286	0.798562	0.266502	2.99646	0.00273133	0.0100083	1.00624	protein_coding
ENSCAFG00000002941	ME1	123.765	0.844341	0.348362	2.42374	0.0153615	0.036514	1.1752	protein_coding
ENSCAFG00000002968	JOSD2	64.8008	1.02405	0.259923	3.93982	8.15427e-05	0.000490514	1.13486	protein_coding
ENSCAFG00000002973	EMC10	79.8033	0.929424	0.197843	4.69779	2.62988e-06	2.89444e-05	1.04972	protein_coding
ENSCAFG00000002977	HIBADH	141.994	1.27816	0.214492	5.959	2.53793e-09	8.01819e-08	1.11073	protein_coding
ENSCAFG00000002990	ECPAS	2067.12	0.379454	0.126598	2.99732	0.00272364	0.0123509	0.775808	protein_coding
ENSCAFG00000003004	PPT1	834.575	0.386799	0.110295	3.50694	0.000453287	0.00270867	0.812449	protein_coding
ENSCAFG00000003013	SUSD1	497.161	0.358085	0.117773	3.04045	0.00236221	0.00942572	0.934291	protein_coding
ENSCAFG00000003023	CHN2	254.352	1.20124	0.230271	5.21664	1.82202e-07	3.07586e-06	1.01247	protein_coding
ENSCAFG00000003043	KIAA1958	50.0883	1.04146	0.306176	3.40152	0.000670131	0.00279889	1.15091	protein_coding
ENSCAFG00000003044	SCRN1	58.6711	1.02329	0.444117	2.30409	0.0212175	0.0487446	1.13486	protein_coding
ENSCAFG00000003056	PLEKHA8	402.815	1.26972	0.32256	3.93639	8.27175e-05	0.000584186	0.927771	protein_coding
ENSCAFG00000003063	SLC46A2	125.52	0.997732	0.38011	2.62485	0.00866869	0.0211776	1.28785	protein_coding
ENSCAFG00000003067	MTURN	14.7046	1.19044	0.455267	2.61481	0.00892776	0.0209607	1.34434	protein_coding
ENSCAFG00000003081	PABPC4	783.672	0.23895	0.0841963	2.83801	0.00453951	0.0181258	0.812449	protein_coding
ENSCAFG00000003090	COMMD1	611.138	0.5554	0.192796	2.88076	0.00396716	0.0171057	0.76305	protein_coding
ENSCAFG00000003101	UBE2J1	3291.12	0.885083	0.254221	3.48156	0.00049851	0.00313764	0.745951	protein_coding
ENSCAFG00000003104	OGDH	1079.92	0.379707	0.0950878	3.99322	6.51819e-05	0.000557525	0.776376	protein_coding
ENSCAFG00000003129	MDH1	982.631	0.607763	0.193333	3.1436	0.00166881	0.00794037	0.812449	protein_coding
ENSCAFG00000003134		314.695	0.906248	0.202412	4.47726	7.56083e-06	7.42645e-05	1.00698	protein_coding
ENSCAFG00000003136	CCM2	550.369	0.502956	0.141478	3.555	0.000377972	0.00180781	1.10017	protein_coding
ENSCAFG00000003139	TBRG4	425.98	0.602162	0.182534	3.2989	0.000970647	0.00453677	0.934291	protein_coding
ENSCAFG00000003160	SH3BP5L	314.948	0.422474	0.142061	2.9739	0.00294045	0.010606	1.00698	protein_coding
ENSCAFG00000003174	DPY19L1	521.801	0.682981	0.192686	3.54453	0.000393317	0.00214956	0.927771	protein_coding
ENSCAFG00000003179	TMEM140	78.6988	0.892806	0.246838	3.61698	0.000298063	0.00153886	1.04972	protein_coding
ENSCAFG00000003180	SLC1A4	1017.23	3.41491	0.372752	9.16135	5.12533e-20	3.88011e-17	0.745951	protein_coding
ENSCAFG00000003187	RAB1A	593.755	0.933207	0.193859	4.81385	1.48046e-06	2.21289e-05	0.812841	protein_coding
ENSCAFG00000003192	SLC31A2	29.2268	1.16163	0.326489	3.55795	0.000373759	0.00165964	1.20161	protein_coding
ENSCAFG00000003246	ALAD	85.0004	0.543795	0.193261	2.81378	0.00489626	0.0132009	1.28785	protein_coding
ENSCAFG00000003251	EIPR1	182.831	0.921308	0.212152	4.34268	1.40752e-05	0.000115347	1.11073	protein_coding
ENSCAFG00000003252	AOAH	636.627	1.97731	0.326097	6.06358	1.33128e-09	6.67014e-08	0.733797	protein_coding
ENSCAFG00000003253	YRDC	235.926	0.80718	0.143941	5.6077	2.05032e-08	4.80219e-07	1.01247	protein_coding
ENSCAFG00000003260	PLEK	662.649	1.0604	0.261567	4.05404	5.03412e-05	0.000436308	0.812841	protein_coding
ENSCAFG00000003267	RGS3	345.672	0.567244	0.155698	3.64322	0.000269246	0.00155824	0.934291	protein_coding
ENSCAFG00000003287	GPR141	18.1626	1.48762	0.642426	2.31563	0.0205785	0.0492361	1.08689	protein_coding
ENSCAFG00000003296	GFPT1	491.801	1.09153	0.251098	4.34704	1.37985e-05	0.000130015	0.94116	protein_coding
ENSCAFG00000003326		680.177	0.98099	0.148781	6.59353	4.29487e-11	3.45353e-09	0.812841	protein_coding
ENSCAFG00000003338	NR1H2	532.159	0.624849	0.15994	3.90678	9.35336e-05	0.000762364	0.76305	protein_coding
ENSCAFG00000003349	PCYOX1	594.345	0.621355	0.197299	3.1493	0.00163661	0.00608575	1.10017	protein_coding
ENSCAFG00000003376	CSF3R	202.305	1.41843	0.58854	2.41009	0.0159487	0.041218	1.04972	protein_coding
ENSCAFG00000003381	IAH1	170.483	0.480824	0.169409	2.83824	0.00453629	0.0138852	1.11733	protein_coding
ENSCAFG00000003384	STK40	309.067	0.741261	0.174382	4.2508	2.1301e-05	0.000177078	1.01247	protein_coding
ENSCAFG00000003393	MDFIC	833.946	0.854421	0.218146	3.91674	8.97553e-05	0.00069751	0.812841	protein_coding
ENSCAFG00000003397	TFEC	252.353	1.50333	0.28857	5.2096	1.89247e-07	3.17175e-06	1.01247	protein_coding
ENSCAFG00000003403	PDIA4	8862.08	2.25143	0.369403	6.09478	1.0959e-09	5.51626e-08	0.745951	protein_coding
ENSCAFG00000003406	MET	143.104	0.924111	0.299905	3.08135	0.00206067	0.00794037	1.00199	protein_coding
ENSCAFG00000003430	UFL1	790.27	0.574909	0.231125	2.48744	0.0128668	0.033363	1.10017	protein_coding
ENSCAFG00000003459	SEC61G	576.721	1.25097	0.280893	4.45353	8.44684e-06	9.73235e-05	0.812841	protein_coding
ENSCAFG00000003462	TBC1D17	381.675	0.648215	0.102654	6.31455	2.7094e-10	1.44193e-08	0.940706	protein_coding
ENSCAFG00000003468		91.7813	0.638829	0.21697	2.94432	0.00323665	0.0101363	1.1752	protein_coding
ENSCAFG00000003470	LANCL2	234.525	0.40523	0.152281	2.66106	0.00778947	0.0238312	1.00624	protein_coding
ENSCAFG00000003475	AKT1S1	126.671	0.623358	0.144163	4.32397	1.53246e-05	0.00012966	1.04972	protein_coding
ENSCAFG00000003477	PDIA6	2942.87	1.96078	0.337506	5.80961	6.262e-09	2.25206e-07	0.746311	protein_coding
ENSCAFG00000003492	CPED1	48.4365	0.801629	0.336271	2.38388	0.0171311	0.0410075	1.13486	protein_coding
ENSCAFG00000003495	PTOV1	106.588	0.57382	0.175756	3.26486	0.00109516	0.00384427	1.28785	protein_coding
ENSCAFG00000003501	FAM3C	1196.99	0.877133	0.257088	3.41179	0.000645369	0.00389862	0.745951	protein_coding
ENSCAFG00000003516	TRIM32	94.6898	0.828806	0.195195	4.24603	2.17588e-05	0.000146427	1.28785	protein_coding
ENSCAFG00000003521	TRAPPC3	435.111	0.442228	0.124467	3.55298	0.000380889	0.00208511	0.934291	protein_coding
ENSCAFG00000003541	AP2A1	744.702	0.881954	0.131366	6.7137	1.89754e-11	1.33062e-09	1.10017	protein_coding
ENSCAFG00000003543	PSMB2	797.65	0.490109	0.181745	2.69669	0.00700333	0.0274061	0.76305	protein_coding
ENSCAFG00000003548	NCDN	150.927	0.566765	0.18498	3.06392	0.00218457	0.00762306	1.11733	protein_coding
ENSCAFG00000003554	ASCC3	2182.94	0.606827	0.234993	2.58232	0.00981373	0.036685	0.745951	protein_coding
ENSCAFG00000003570	FBXW2	438.353	0.273513	0.0975077	2.80504	0.00503111	0.0175189	0.940706	protein_coding
ENSCAFG00000003597	SCAF1	504.611	0.360183	0.133421	2.6996	0.00694227	0.0230204	0.934291	protein_coding
ENSCAFG00000003604	RRAS	16.9995	1.71625	0.448891	3.82332	0.000131669	0.00069373	1.20161	protein_coding
ENSCAFG00000003613	GAB1	481.851	1.29215	0.227577	5.67784	1.36408e-08	3.59747e-07	0.934921	protein_coding
ENSCAFG00000003622	USP38	451.693	0.566469	0.182624	3.10183	0.00192328	0.00794037	0.934921	protein_coding
ENSCAFG00000003625	FCGRT	561.891	1.25932	0.150864	8.34736	6.98044e-17	2.75548e-14	0.812841	protein_coding
ENSCAFG00000003626	IL15	66.4898	0.923328	0.269307	3.42853	0.000606849	0.00270973	1.08689	protein_coding
ENSCAFG00000003657	NBAS	1107.48	1.64377	0.348598	4.71536	2.41279e-06	3.88024e-05	0.683173	protein_coding
ENSCAFG00000003676	NA	31.589	1.63497	0.427029	3.82872	0.000128814	0.000741016	1.08689	NA
ENSCAFG00000003692	STOM	333.754	1.32543	0.223341	5.93454	2.94671e-09	9.8039e-08	0.998543	protein_coding
ENSCAFG00000003694	PRDM1	2474.1	2.77194	0.357635	7.75076	9.13455e-15	2.15072e-12	0.775808	protein_coding
ENSCAFG00000003703	SETD7	302.547	0.652021	0.137032	4.75818	1.95348e-06	2.33865e-05	0.998543	protein_coding
ENSCAFG00000003714		34.6172	0.89153	0.310734	2.86911	0.00411635	0.012688	1.13486	protein_coding
ENSCAFG00000003717	CYRIA	635.759	0.414715	0.137117	3.02453	0.0024902	0.00857869	1.10017	protein_coding
ENSCAFG00000003720	NRCAM	77.0434	1.24125	0.384757	3.22605	0.00125513	0.00508759	1.04972	protein_coding
ENSCAFG00000003751	CC2D1B	801.201	0.455617	0.149664	3.04427	0.00233243	0.0113983	0.733797	protein_coding
ENSCAFG00000003776	NRP1	109.644	1.19937	0.2924	4.10183	4.09903e-05	0.000298156	1.04407	protein_coding
ENSCAFG00000003783	FOXO3	640.531	1.27291	0.199285	6.38738	1.68749e-10	8.36091e-09	1.10017	protein_coding
ENSCAFG00000003808	JADE1	984.186	0.293129	0.108299	2.70666	0.00679642	0.0272291	0.745951	protein_coding
ENSCAFG00000003821	ITGB1	2995.81	0.630477	0.243139	2.59308	0.00951211	0.0358264	0.745951	protein_coding
ENSCAFG00000003826	ZXDC	277.359	0.316989	0.123145	2.57411	0.0100497	0.0295772	0.998543	protein_coding
ENSCAFG00000003829	LAPTM4A	253.036	1.10947	0.197572	5.61553	1.95959e-08	4.63304e-07	1.00698	protein_coding
ENSCAFG00000003833	SDC1	1887.72	3.35721	0.328339	10.2248	1.53485e-24	2.79104e-21	0.776376	protein_coding
ENSCAFG00000003850	RHOB	107.492	0.884315	0.321585	2.74987	0.00596198	0.0211776	0.885779	protein_coding
ENSCAFG00000003852	HS1BP3	146.456	1.26047	0.325045	3.87784	0.00010539	0.000639539	1.06137	protein_coding
ENSCAFG00000003857		44.7721	1.13961	0.270448	4.21378	2.51133e-05	0.000163964	1.30656	protein_coding
ENSCAFG00000003867	BAX	49.7559	0.644618	0.261407	2.46596	0.0136647	0.0341377	1.13486	protein_coding
ENSCAFG00000003869	DHDH	56.2394	2.57617	0.488993	5.26832	1.37681e-07	1.96527e-06	1.30656	protein_coding
ENSCAFG00000003874	NUCB1	1100.32	0.669778	0.124593	5.37574	7.62691e-08	2.0657e-06	0.683173	protein_coding
ENSCAFG00000003897	RNF11	87.4291	0.74479	0.220625	3.37582	0.000735969	0.00275829	1.28785	protein_coding
ENSCAFG00000003901	BCAT2	462.295	1.3217	0.274772	4.81016	1.50811e-06	1.98967e-05	0.94116	protein_coding
ENSCAFG00000003930	NDUFB2	448.31	1.07551	0.224839	4.78346	1.72305e-06	2.22159e-05	0.940706	protein_coding
ENSCAFG00000003939	HBP1	492.017	0.6952	0.16472	4.2205	2.43761e-05	0.000210996	0.94116	protein_coding
ENSCAFG00000003952	PRKAR2B	278.025	0.684781	0.149884	4.56874	4.90672e-06	5.09774e-05	1.01247	protein_coding
ENSCAFG00000003953		352.176	0.43092	0.138213	3.11778	0.00182217	0.00760954	0.934921	protein_coding
ENSCAFG00000003966	ANKRD50	508.637	1.06574	0.187941	5.67062	1.42282e-08	3.72619e-07	0.934291	protein_coding
ENSCAFG00000003977	PIK3CG	989.442	1.52462	0.234919	6.48998	8.58467e-11	6.48224e-09	0.775808	protein_coding
ENSCAFG00000003989	PLXNA1	619.794	0.448848	0.16963	2.64604	0.00814396	0.0229486	1.10017	protein_coding
ENSCAFG00000004004	IL21	74.4164	0.860516	0.348084	2.47215	0.0134303	0.0411492	0.885779	protein_coding
ENSCAFG00000004011	TBXAS1	80.371	1.31385	0.31598	4.15801	3.21034e-05	0.000204255	1.28785	protein_coding
ENSCAFG00000004038	HIPK2	624.733	0.499403	0.133171	3.75009	0.000176772	0.00122897	0.812841	protein_coding
ENSCAFG00000004039	TPRA1	211.633	0.631738	0.168602	3.74691	0.000179025	0.00103411	1.01247	protein_coding
ENSCAFG00000004065	C12H6orf120	90.5967	1.17109	0.207437	5.64551	1.64695e-08	3.22229e-07	1.28785	protein_coding
ENSCAFG00000004074	SELENOW	1004.33	0.969266	0.150734	6.43029	1.27363e-10	9.09183e-09	0.746311	protein_coding
ENSCAFG00000004082	ABTB1	254.79	0.48973	0.188581	2.59693	0.00940624	0.0277224	1.0106	protein_coding
ENSCAFG00000004093	MGLL	250.965	0.76943	0.266675	2.88528	0.00391067	0.013522	0.998543	protein_coding
ENSCAFG00000004107	SEC61A1	4333.34	2.0166	0.294454	6.84861	7.45731e-12	7.97691e-10	0.776376	protein_coding
ENSCAFG00000004112	NAPA	366.968	0.633778	0.153903	4.11803	3.82124e-05	0.000306202	0.94116	protein_coding
ENSCAFG00000004117	PLXDC2	69.9997	1.03737	0.281989	3.67875	0.000234378	0.00104435	1.30656	protein_coding
ENSCAFG00000004136	EFR3B	65.2872	1.77789	0.390185	4.55653	5.20067e-06	5.03756e-05	1.08689	protein_coding
ENSCAFG00000004148	RPN1	2505.62	1.46975	0.304968	4.81936	1.44017e-06	2.24204e-05	0.776376	protein_coding
ENSCAFG00000004151	ANXA5	860.107	0.542566	0.223873	2.42354	0.0153701	0.049209	0.812841	protein_coding
ENSCAFG00000004155	NA	416.593	0.535557	0.220986	2.42349	0.0153722	0.0438895	0.934921	NA
ENSCAFG00000004165	NDNF	208.944	2.32365	0.521838	4.45282	8.47511e-06	8.21275e-05	1.00199	protein_coding
ENSCAFG00000004175	C5AR1	112.121	0.705349	0.214537	3.28777	0.00100985	0.00490266	0.885779	protein_coding
ENSCAFG00000004176	PANX1	216.817	0.852827	0.236204	3.61055	0.000305547	0.00161929	1.0106	protein_coding
ENSCAFG00000004185	TMEM160	75.4674	1.08505	0.270635	4.00926	6.09091e-05	0.000415859	1.04407	protein_coding
ENSCAFG00000004193	AP2S1	273.232	0.482466	0.145452	3.31701	0.000909875	0.00401519	1.01247	protein_coding
ENSCAFG00000004201	SLC1A5	654.159	2.1738	0.298828	7.27441	3.47939e-13	5.64702e-11	0.76305	protein_coding
ENSCAFG00000004205	MKNK1	161.327	0.777969	0.210241	3.70036	0.000215294	0.00115813	1.06137	protein_coding
ENSCAFG00000004212	EFCAB14	1314.27	0.233598	0.077871	2.99981	0.00270148	0.0126713	0.745951	protein_coding
ENSCAFG00000004232	HS6ST1	112.674	0.793445	0.345892	2.29391	0.0217958	0.0449042	1.28785	protein_coding
ENSCAFG00000004249	ARHGAP21	372.704	1.3219	0.255569	5.17241	2.31098e-07	3.9774e-06	0.940706	protein_coding
ENSCAFG00000004255	COPG1	1755.57	0.983803	0.217978	4.51331	6.38237e-06	8.88174e-05	0.683173	protein_coding
ENSCAFG00000004260		401.843	0.643169	0.205227	3.13393	0.0017248	0.0073212	0.927771	protein_coding
ENSCAFG00000004263	LRRC41	605.973	0.735485	0.122215	6.01796	1.76627e-09	7.68866e-08	0.812841	protein_coding
ENSCAFG00000004267	HADHA	1147.36	0.586739	0.207047	2.83385	0.00459911	0.0197199	0.745951	protein_coding
ENSCAFG00000004282	WDFY2	291.214	0.57	0.144201	3.95282	7.72344e-05	0.000514769	1.0106	protein_coding
ENSCAFG00000004294	POMGNT1	183.478	0.576308	0.148352	3.88472	0.000102446	0.000630876	1.04972	protein_coding
ENSCAFG00000004318	CST7	72.0987	0.860859	0.321417	2.67832	0.00739922	0.0221231	1.04407	protein_coding
ENSCAFG00000004322	APMAP	277.902	0.774812	0.232783	3.32847	0.000873244	0.00390404	1.00698	protein_coding
ENSCAFG00000004360	ACSS1	769.712	1.33093	0.245646	5.41809	6.02403e-08	1.54159e-06	0.76305	protein_coding
ENSCAFG00000004376	SYMPK	807.762	0.226122	0.0894762	2.52717	0.0114985	0.0304614	1.10017	protein_coding
ENSCAFG00000004379	FNDC3A	3058.19	1.23334	0.273674	4.50659	6.5879e-06	9.14314e-05	0.683173	protein_coding
ENSCAFG00000004380	PYGB	1110.38	0.430857	0.115146	3.74183	0.000182686	0.00131498	0.775808	protein_coding
ENSCAFG00000004384	CTSC	2706.25	0.681435	0.222507	3.06253	0.00219474	0.0106702	0.746311	protein_coding
ENSCAFG00000004386	DMWD	147.001	0.515888	0.180149	2.86368	0.00418757	0.0137165	1.04972	protein_coding
ENSCAFG00000004388		59.0595	1.31255	0.29883	4.39229	1.12165e-05	8.31841e-05	1.30656	protein_coding
ENSCAFG00000004389	ABHD12	201.915	0.835034	0.144336	5.78534	7.23663e-09	1.92728e-07	1.04972	protein_coding
ENSCAFG00000004398	QPCTL	120.27	2.07437	0.347456	5.97018	2.36985e-09	7.26268e-08	1.1752	protein_coding
ENSCAFG00000004403	SNRPD2	1638.89	0.459027	0.164632	2.7882	0.00530025	0.0238579	0.683173	protein_coding
ENSCAFG00000004407	ME3	121.516	0.726986	0.299032	2.43113	0.0150517	0.0450271	0.885779	protein_coding
ENSCAFG00000004409	EML2	185.541	0.390853	0.149232	2.6191	0.00881631	0.0252469	1.06137	protein_coding
ENSCAFG00000004423	TCAIM	100.399	0.642761	0.160278	4.01028	6.0647e-05	0.000414806	1.04407	protein_coding
ENSCAFG00000004442	ZNF282	173.984	0.461775	0.143891	3.20919	0.00133108	0.0050705	1.11733	protein_coding
ENSCAFG00000004446	TMEM43	202.636	0.920366	0.13773	6.68241	2.35039e-11	1.63788e-09	1.04972	protein_coding
ENSCAFG00000004447	ITM2B	1667.33	0.898105	0.210151	4.27361	1.92332e-05	0.000210168	0.745951	protein_coding
ENSCAFG00000004490	CCDC17	44.0665	0.713429	0.248931	2.86597	0.00415731	0.0132681	1.08689	protein_coding
ENSCAFG00000004500	SYTL2	62.6711	1.14873	0.442852	2.59393	0.00948859	0.0253547	1.13486	protein_coding
ENSCAFG00000004524	TTYH2	68.5671	1.19385	0.298815	3.99527	6.46218e-05	0.000360687	1.30656	protein_coding
ENSCAFG00000004529	VIM	6575.3	0.443858	0.16923	2.62281	0.00872083	0.0333573	0.745951	protein_coding
ENSCAFG00000004549	NA	389.746	0.751122	0.150905	4.97743	6.44326e-07	9.75601e-06	0.927771	NA
ENSCAFG00000004551		33.6782	1.28581	0.354576	3.62634	0.000287466	0.00124049	1.30656	pseudogene
ENSCAFG00000004555	RARRES2	379.767	1.0482	0.339144	3.09071	0.00199679	0.00814558	0.940706	protein_coding
ENSCAFG00000004563	PPP1R37	287.035	0.920364	0.16754	5.49341	3.94244e-08	8.40027e-07	1.00698	protein_coding
ENSCAFG00000004596	TMCC1	586.022	0.535768	0.173117	3.09484	0.0019692	0.00709231	1.10017	protein_coding
ENSCAFG00000004603	TOE1	174.955	0.588757	0.189142	3.11277	0.00185339	0.00669058	1.11073	protein_coding
ENSCAFG00000004608	CLPTM1	483.588	0.724782	0.14519	4.99195	5.97733e-07	8.99334e-06	0.94116	protein_coding
ENSCAFG00000004612	MUTYH	748.675	0.996324	0.194507	5.1223	3.01825e-07	6.21915e-06	0.733797	protein_coding
ENSCAFG00000004613	PLXND1	520.337	1.46777	0.161191	9.1058	8.56297e-20	4.97671e-17	0.934291	protein_coding
ENSCAFG00000004615	APOC1	517.143	3.61658	0.638812	5.66142	1.50123e-08	3.86932e-07	0.94116	protein_coding
ENSCAFG00000004616	RAB30	130.456	1.28139	0.226795	5.65	1.60449e-08	3.73344e-07	1.04972	protein_coding
ENSCAFG00000004617	APOE	3240.37	2.51882	0.438872	5.7393	9.50667e-09	3.22195e-07	0.745951	protein_coding
ENSCAFG00000004620	TOMM40	248.614	0.677443	0.207344	3.26725	0.00108599	0.00468199	1.00698	protein_coding
ENSCAFG00000004623	SLC4A2	311.578	0.643306	0.129035	4.9855	6.18002e-07	8.74321e-06	1.00698	protein_coding
ENSCAFG00000004626	NECTIN2	71.5116	1.02127	0.299464	3.41033	0.000648838	0.00264251	1.19535	protein_coding
ENSCAFG00000004646	UROD	287.315	0.884069	0.193003	4.58059	4.63668e-06	4.86679e-05	1.00624	protein_coding
ENSCAFG00000004647	TMEM214	1425.06	1.78452	0.29799	5.98852	2.11764e-09	9.30832e-08	0.775808	protein_coding
ENSCAFG00000004652	GLB1	358.638	0.687313	0.138817	4.95122	7.3749e-07	1.09168e-05	0.927771	protein_coding
ENSCAFG00000004662	EMILIN1	277.34	1.46675	0.182512	8.03644	9.24883e-16	2.26676e-13	1.0106	protein_coding
ENSCAFG00000004682	FAM171A1	143.486	1.49698	0.447033	3.34871	0.000811881	0.00369487	1.00199	protein_coding
ENSCAFG00000004688	PREB	407.369	1.33346	0.233833	5.70262	1.17981e-08	3.19856e-07	0.934921	protein_coding
ENSCAFG00000004700	TSN	210.335	0.886799	0.208252	4.25829	2.05997e-05	0.000174193	0.998543	protein_coding
ENSCAFG00000004723	KCNN4	174.48	1.17715	0.273551	4.30322	1.68334e-05	0.000145958	1.00199	protein_coding
ENSCAFG00000004725	CDK5	107.304	1.26511	0.202727	6.24045	4.36323e-10	1.93419e-08	1.04972	protein_coding
ENSCAFG00000004728	FRMD4A	178.122	1.43967	0.24013	5.99539	2.03002e-09	7.27806e-08	1.00199	protein_coding
ENSCAFG00000004738	ZNF428	83.0308	0.498927	0.162156	3.07683	0.00209213	0.00889449	0.885779	protein_coding
ENSCAFG00000004739	FASTK	267.594	0.867983	0.180304	4.81399	1.47944e-06	1.84182e-05	1.00624	protein_coding
ENSCAFG00000004765	CD177	49.2652	3.34192	1.17906	2.8344	0.00459115	0.0123591	1.30656	protein_coding
ENSCAFG00000004773	AGAP3	64.2549	1.06062	0.260411	4.07286	4.64387e-05	0.000307948	1.13486	protein_coding
ENSCAFG00000004807	ERI3	143.138	0.323723	0.135311	2.39243	0.016737	0.0409502	1.11073	protein_coding
ENSCAFG00000004811	DMAP1	315.195	0.706015	0.12568	5.61755	1.93686e-08	4.6279e-07	0.998543	protein_coding
ENSCAFG00000004820	ITGA9	267.64	0.727683	0.184923	3.93505	8.31784e-05	0.000554446	0.998543	protein_coding
ENSCAFG00000004825	ATRAID	214.226	0.84709	0.229664	3.68838	0.000225687	0.00126875	0.998543	protein_coding
ENSCAFG00000004826	SLC6A9	103.513	2.31185	0.509889	4.53402	5.78706e-06	5.67873e-05	1.04407	protein_coding
ENSCAFG00000004842		192.705	0.643482	0.216816	2.96787	0.00299867	0.0104254	1.04972	protein_coding
ENSCAFG00000004847	PAFAH1B3	84.1989	0.646357	0.270981	2.38525	0.0170677	0.0437102	1.04407	protein_coding
ENSCAFG00000004853	CHPF2	560.244	1.08478	0.155871	6.95949	3.41509e-12	4.06272e-10	0.812841	protein_coding
ENSCAFG00000004854	ATP6V0B	281.751	1.15769	0.195782	5.91316	3.35607e-09	1.07998e-07	1.00624	protein_coding
ENSCAFG00000004859	ECHDC3	41.8473	1.50793	0.396405	3.80401	0.000142374	0.000806875	1.08689	protein_coding
ENSCAFG00000004875	IPO13	235.671	0.89722	0.188129	4.76917	1.84985e-06	2.22159e-05	1.0106	protein_coding
ENSCAFG00000004882	GSK3A	185.064	0.513623	0.148216	3.46536	0.000529521	0.00246191	1.06137	protein_coding
ENSCAFG00000004892	DEDD2	288.483	0.47192	0.172781	2.73131	0.00630827	0.01999	1.00698	protein_coding
ENSCAFG00000004894	RHEB	719.657	0.821509	0.214213	3.83501	0.000125561	0.00092762	0.812841	protein_coding
ENSCAFG00000004895	DBI	535.093	0.403094	0.128416	3.13897	0.00169543	0.00626271	1.10017	protein_coding
ENSCAFG00000004899	SNX17	369.693	0.968058	0.133228	7.26617	3.69829e-13	4.98446e-11	0.940706	protein_coding
ENSCAFG00000004901	STEAP3	49.4289	1.08644	0.271114	4.0073	6.14174e-05	0.000385172	1.15091	protein_coding
ENSCAFG00000004903	KDM4A	1510.67	0.168918	0.0672432	2.51205	0.0120031	0.0417821	0.776376	protein_coding
ENSCAFG00000004907		2185.12	1.19171	0.204569	5.82547	5.69524e-09	2.00363e-07	0.776376	protein_coding
ENSCAFG00000004916	NA	1958.17	0.568416	0.137349	4.13849	3.49598e-05	0.000345345	0.746311	NA
ENSCAFG00000004917	NA	730.723	11.8993	1.07289	11.0908	1.38967e-28	4.82735e-25	0.812841	NA
ENSCAFG00000004926	NA	178.506	0.501546	0.139806	3.58744	0.000333936	0.00161082	1.11073	NA
ENSCAFG00000004931	PLCD1	49.6676	0.997688	0.40631	2.45548	0.0140695	0.0312171	1.30656	protein_coding
ENSCAFG00000004946	WBP2	394.334	0.441943	0.148351	2.97905	0.00289146	0.0111357	0.934921	protein_coding
ENSCAFG00000004954	NRBP1	890.989	0.328888	0.118505	2.7753	0.00551511	0.0225057	0.76305	protein_coding
ENSCAFG00000004959	ACAA1	470.933	0.799564	0.166817	4.79305	1.64262e-06	2.14389e-05	0.934921	protein_coding
ENSCAFG00000004975	RABAC1	855.566	1.83556	0.192946	9.51337	1.84585e-21	1.88588e-18	0.812841	protein_coding
ENSCAFG00000004989	ACOX1	908.164	0.309356	0.0970783	3.18666	0.00143925	0.00703574	0.812841	protein_coding
ENSCAFG00000004991	PPARG	58.8839	1.18274	0.3648	3.24217	0.00118623	0.00436185	1.19535	protein_coding
ENSCAFG00000004995	DMAC2	119.535	0.4698	0.163623	2.87124	0.00408864	0.0113876	1.28785	protein_coding
ENSCAFG00000005006		293.65	0.944533	0.160286	5.89279	3.79721e-09	1.18973e-07	1.00698	protein_coding
ENSCAFG00000005018	ATG7	299.301	0.630111	0.145843	4.32047	1.55697e-05	0.00013724	0.998543	protein_coding
ENSCAFG00000005024	ATP5F1C	400.102	0.812832	0.234371	3.46815	0.000524064	0.00270613	0.940706	protein_coding
ENSCAFG00000005027	SRP68	1009.11	0.84936	0.259868	3.26843	0.00108146	0.005773	0.775808	protein_coding
ENSCAFG00000005037	KLF5	111.739	1.12509	0.385259	2.92033	0.00349657	0.0118484	1.04972	protein_coding
ENSCAFG00000005038	MAP3K19	110.358	2.56871	0.505717	5.07934	3.78746e-07	5.55469e-06	1.04407	protein_coding
ENSCAFG00000005041	AXL	83.8673	1.50188	0.313301	4.79374	1.63704e-06	2.23602e-05	0.885779	protein_coding
ENSCAFG00000005043	EXOC7	400.154	0.434951	0.121288	3.5861	0.000335661	0.00186831	0.934921	protein_coding
ENSCAFG00000005068	KCTD12	331.691	0.972564	0.334107	2.91093	0.00360353	0.0125552	1.00698	protein_coding
ENSCAFG00000005070	ACOD1	75.1131	4.80586	0.817143	5.8813	4.0706e-09	1.21776e-07	1.04407	protein_coding
ENSCAFG00000005078	UBE2O	1084.69	0.355452	0.105446	3.37092	0.000749175	0.0042613	0.776376	protein_coding
ENSCAFG00000005080	GORASP1	247.07	0.932702	0.182276	5.11699	3.10454e-07	4.82964e-06	1.0106	protein_coding
ENSCAFG00000005081	INSIG1	446.502	1.15972	0.256025	4.52971	5.90651e-06	6.34987e-05	0.940706	protein_coding
ENSCAFG00000005088	CSRNP1	364.212	0.42917	0.145372	2.95221	0.00315508	0.011982	0.934291	protein_coding
ENSCAFG00000005096	ITIH5	235.933	1.38981	0.35071	3.96285	7.40589e-05	0.000496486	1.01247	protein_coding
ENSCAFG00000005097	RHBDF2	241.037	0.991843	0.234398	4.23144	2.32201e-05	0.000190911	1.01247	protein_coding
ENSCAFG00000005108	COQ8B	164.49	0.350499	0.149569	2.34339	0.0191093	0.0495033	1.00199	protein_coding
ENSCAFG00000005109	CXCR4	908.035	0.890411	0.25888	3.43947	0.000582849	0.00364099	0.733797	protein_coding
ENSCAFG00000005113	UBXN4	1482.47	0.665901	0.193227	3.44621	0.000568505	0.00377275	0.683173	protein_coding
ENSCAFG00000005118	SEC13	695.077	1.34359	0.273443	4.91363	8.94069e-07	1.43855e-05	0.812449	protein_coding
ENSCAFG00000005122	ST6GALNAC2	51.0601	1.91095	0.620483	3.07978	0.00207154	0.00747239	1.08689	protein_coding
ENSCAFG00000005139	JMJD6	160.947	0.459949	0.196712	2.33818	0.019378	0.045835	1.11733	protein_coding
ENSCAFG00000005141	SHKBP1	493.544	0.636363	0.161343	3.94416	8.00814e-05	0.000566755	0.934921	protein_coding
ENSCAFG00000005142	GZF1	363.027	0.407829	0.128517	3.17336	0.00150687	0.00646568	0.94116	protein_coding
ENSCAFG00000005151	BRK1	460.175	0.246016	0.101632	2.42065	0.0154928	0.0444234	0.927771	protein_coding
ENSCAFG00000005155	MFSD11	351.206	1.44953	0.247288	5.86172	4.58101e-09	1.48635e-07	0.927771	protein_coding
ENSCAFG00000005166		111.732	0.566499	0.237255	2.38772	0.0169533	0.0396081	1.1752	protein_coding
ENSCAFG00000005176	SEC14L1	937.242	1.31317	0.232428	5.6498	1.60635e-08	3.59747e-07	1.10017	protein_coding
ENSCAFG00000005177	HYI	23.678	0.73673	0.3003	2.45331	0.0141548	0.0306243	1.34434	protein_coding
ENSCAFG00000005178	HNMT	115.093	0.66852	0.220156	3.03657	0.00239285	0.00866763	1.04407	protein_coding
ENSCAFG00000005202	EMC3	369.32	0.926822	0.191316	4.84446	1.26958e-06	1.72819e-05	0.927771	protein_coding
ENSCAFG00000005236	TRAK1	580.714	1.0564	0.180897	5.83978	5.22686e-09	1.97182e-07	0.733797	protein_coding
ENSCAFG00000005238	PPP1CB	688.515	0.53127	0.149385	3.55639	0.000375986	0.00231358	0.812449	protein_coding
ENSCAFG00000005245	ELOVL1	62.2047	0.543968	0.21983	2.47449	0.0133427	0.0321672	1.19535	protein_coding
ENSCAFG00000005281	SS18L2	71.9285	0.670512	0.248455	2.69873	0.00696054	0.0174626	1.30656	protein_coding
ENSCAFG00000005331	CAMK1	154.335	0.765642	0.271631	2.81868	0.00482212	0.0152466	1.06137	protein_coding
ENSCAFG00000005338	BLVRB	174.493	1.54614	0.188924	8.18391	2.74787e-16	7.61487e-14	1.06137	protein_coding
ENSCAFG00000005344	OGG1	25.2377	0.769502	0.300362	2.56191	0.0104098	0.0312474	0.964971	protein_coding
ENSCAFG00000005345	SERTAD1	94.8734	0.687127	0.249337	2.75582	0.00585453	0.0180999	1.04972	protein_coding
ENSCAFG00000005346		102.927	0.525911	0.166018	3.1678	0.00153595	0.00599985	1.04972	protein_coding
ENSCAFG00000005362	PLD3	1211.6	0.981876	0.228829	4.29088	1.77968e-05	0.000196191	0.746311	protein_coding
ENSCAFG00000005363	RIN2	195.649	1.20842	0.192292	6.28428	3.29375e-10	1.46382e-08	1.11073	protein_coding
ENSCAFG00000005386	SERPINH1	127.262	0.888937	0.317024	2.804	0.00504723	0.0145684	1.1752	protein_coding
ENSCAFG00000005395	GDPD5	155.482	2.0299	0.357924	5.67132	1.41699e-08	3.22195e-07	1.11073	protein_coding
ENSCAFG00000005396	CMTM6	376.615	0.498007	0.19608	2.53981	0.0110912	0.0339591	0.927771	protein_coding
ENSCAFG00000005398	PSMC4	548.462	0.51702	0.168794	3.06301	0.0021912	0.0104732	0.76305	protein_coding
ENSCAFG00000005401	GPD1L	397.616	1.71533	0.369068	4.64772	3.35617e-06	3.93483e-05	0.934921	protein_coding
ENSCAFG00000005402	RPS3	7953.97	0.389848	0.142539	2.73503	0.00623747	0.0253547	0.745951	protein_coding
ENSCAFG00000005404	TEP1	248.218	0.622577	0.238973	2.60522	0.00918145	0.0272635	1.00624	protein_coding
ENSCAFG00000005405	SEC23B	856.471	0.871616	0.221048	3.94311	8.04304e-05	0.000671538	0.76305	protein_coding
ENSCAFG00000005411	OSBPL10	68.7929	0.936539	0.371193	2.52305	0.0116341	0.0267375	1.30656	protein_coding
ENSCAFG00000005415	ARRB1	231.913	0.573564	0.225284	2.54596	0.0108979	0.0313288	1.00698	protein_coding
ENSCAFG00000005430		114.036	1.43149	0.345703	4.14082	3.46072e-05	0.000256442	1.04972	protein_coding
ENSCAFG00000005437	SLCO2B1	596.754	1.10495	0.169125	6.53336	6.43103e-11	3.75816e-09	1.10017	protein_coding
ENSCAFG00000005445	TIMM50	398.668	0.450942	0.122868	3.67013	0.000242428	0.00142906	0.927771	protein_coding
ENSCAFG00000005469	SUPT5H	1635.41	0.544025	0.145478	3.73958	0.000184329	0.00136702	0.745951	protein_coding
ENSCAFG00000005479	RRBP1	3691.5	2.77994	0.355086	7.82893	4.92054e-15	1.29772e-12	0.775808	protein_coding
ENSCAFG00000005480	DNAJC3	3132.19	1.13694	0.25256	4.50167	6.74202e-06	8.40917e-05	0.775808	protein_coding
ENSCAFG00000005483	ARHGEF40	190.979	0.73809	0.165758	4.45281	8.47524e-06	7.89377e-05	1.04972	protein_coding
ENSCAFG00000005490	KCNE3	15.8887	1.24061	0.464274	2.67215	0.00753671	0.0181757	1.34362	protein_coding
ENSCAFG00000005497	ZEB2	898.288	0.698405	0.135988	5.13579	2.80962e-07	5.33875e-06	0.812449	protein_coding
ENSCAFG00000005510	EOMES	334.052	1.57148	0.385931	4.07192	4.66281e-05	0.0003611	0.94116	protein_coding
ENSCAFG00000005523	MBNL2	420.269	0.500733	0.152503	3.28343	0.0010255	0.00474765	0.934291	protein_coding
ENSCAFG00000005530	ZFP36	796.162	0.589823	0.158467	3.72205	0.00019761	0.00135033	0.812449	protein_coding
ENSCAFG00000005533	MED29	162.586	0.426661	0.154641	2.75904	0.00579719	0.017813	1.06137	protein_coding
ENSCAFG00000005535	SRGAP3	142.525	0.924535	0.227531	4.06334	4.83759e-05	0.000337964	1.06137	protein_coding
ENSCAFG00000005537		706.672	0.635647	0.179264	3.54587	0.000391323	0.00239018	0.812449	protein_coding
ENSCAFG00000005540	NA	112.723	0.406855	0.155079	2.62353	0.00870246	0.0290116	0.885779	NA
ENSCAFG00000005564	UCP2	710.625	0.832028	0.216058	3.85095	0.00011766	0.000955571	0.733797	protein_coding
ENSCAFG00000005568	SAMD4B	176.351	0.834998	0.157587	5.29863	1.16672e-07	2.05985e-06	1.04972	protein_coding
ENSCAFG00000005595	FARP1	151.909	0.746118	0.229386	3.25267	0.00114326	0.00467775	1.06137	protein_coding
ENSCAFG00000005608	EDEM1	12381.4	2.00911	0.314357	6.39119	1.64597e-10	1.13225e-08	0.746311	protein_coding
ENSCAFG00000005609	XDH	130.24	3.20858	0.440498	7.28398	3.24112e-13	3.95527e-11	1.06137	protein_coding
ENSCAFG00000005623	MRPS12	83.1905	0.980278	0.204374	4.79648	1.61477e-06	1.91512e-05	1.04972	protein_coding
ENSCAFG00000005652	HNRNPL	1095.8	0.501075	0.144014	3.47936	0.000502621	0.00305396	0.775808	protein_coding
ENSCAFG00000005677	ARAP1	1067.13	0.488635	0.149331	3.27215	0.00106732	0.00570175	0.776376	protein_coding
ENSCAFG00000005682	NGLY1	948.553	1.13249	0.303161	3.73561	0.000187258	0.00128973	0.812449	protein_coding
ENSCAFG00000005686	SLC23A1	52.2197	2.52595	0.514705	4.90757	9.22095e-07	1.06562e-05	1.19535	protein_coding
ENSCAFG00000005693	MZB1	3257.33	3.79231	0.450993	8.40881	4.14174e-17	2.08757e-14	0.683173	protein_coding
ENSCAFG00000005695	SPATA24	41.4071	1.05557	0.303829	3.47423	0.000512329	0.00226574	1.13486	protein_coding
ENSCAFG00000005714	NA	147.696	0.730056	0.187903	3.88527	0.000102215	0.000654336	1.00199	NA
ENSCAFG00000005716	GPAT4	447.904	0.511288	0.103188	4.95493	7.23546e-07	1.06304e-05	0.94116	protein_coding
ENSCAFG00000005725	SLC38A10	898.921	1.13713	0.16961	6.7044	2.02232e-11	1.77485e-09	0.812449	protein_coding
ENSCAFG00000005741	THRB	16.9277	1.1967	0.523483	2.28604	0.0222522	0.0483892	1.20161	protein_coding
ENSCAFG00000005750	IDO1	836.721	1.27416	0.499669	2.55001	0.0107721	0.03691	0.812841	protein_coding
ENSCAFG00000005756	YIPF4	168.904	0.687216	0.166462	4.12836	3.65356e-05	0.000266294	1.06137	protein_coding
ENSCAFG00000005759	NPLOC4	767.506	0.878123	0.21191	4.14385	3.41527e-05	0.00033363	0.76305	protein_coding
ENSCAFG00000005768		295.773	1.75013	0.264079	6.62731	3.41852e-11	2.33968e-09	1.00624	protein_coding
ENSCAFG00000005773	CACNB4	22.0166	1.10566	0.411494	2.68693	0.00721119	0.0192647	1.20161	protein_coding
ENSCAFG00000005776	ACTN4	1954.09	0.426977	0.14416	2.96183	0.00305815	0.0135868	0.775808	protein_coding
ENSCAFG00000005788	LAMTOR1	133.671	0.53002	0.186152	2.84724	0.00441	0.0141761	1.06137	protein_coding
ENSCAFG00000005789	HGS	310.049	0.336976	0.141456	2.38219	0.01721	0.0450327	1.01247	protein_coding
ENSCAFG00000005792	LRTOMT	76.6824	1.99313	0.391828	5.08673	3.64285e-07	4.5022e-06	1.28785	protein_coding
ENSCAFG00000005809	TM9SF2	1647.57	0.782261	0.23684	3.30291	0.000956873	0.00538395	0.745951	protein_coding
ENSCAFG00000005819	SRA1	137.351	0.62431	0.183405	3.40399	0.000664093	0.0030002	1.04972	protein_coding
ENSCAFG00000005829	IL18BP	108.277	0.630082	0.254151	2.47916	0.0131692	0.0353384	1.04972	protein_coding
ENSCAFG00000005830	ASPSCR1	339.265	0.695507	0.111729	6.22496	4.81682e-10	2.30224e-08	0.940706	protein_coding
ENSCAFG00000005836	RNF121	76.4953	0.557137	0.22131	2.51746	0.0118205	0.0325326	1.04407	protein_coding
ENSCAFG00000005841	ADAM32	19.8082	0.959053	0.387196	2.47692	0.0132522	0.034469	1.08689	protein_coding
ENSCAFG00000005847	ADAM9	1530.18	1.30238	0.262269	4.96584	6.84038e-07	1.23473e-05	0.746311	protein_coding
ENSCAFG00000005850	MCRIP1	59.1043	0.756445	0.270461	2.79688	0.00515993	0.0158188	1.08689	protein_coding
ENSCAFG00000005852		134.353	1.56494	0.213125	7.3428	2.09174e-13	2.58127e-11	1.11073	pseudogene
ENSCAFG00000005857	GGACT	66.4354	0.521299	0.215954	2.41394	0.0157812	0.038442	1.13486	protein_coding
ENSCAFG00000005859	P4HB	3283.64	1.41659	0.215674	6.56818	5.09334e-11	4.13481e-09	0.776376	protein_coding
ENSCAFG00000005861	NDUFA2	166.337	0.561048	0.145415	3.85825	0.000114203	0.000683353	1.06137	protein_coding
ENSCAFG00000005872	ARHGDIA	1310.9	0.440677	0.127616	3.45314	0.000554098	0.00332894	0.775808	protein_coding
ENSCAFG00000005874	MAP4K1	1603.85	0.524883	0.139033	3.77524	0.000159857	0.001173	0.775808	protein_coding
ENSCAFG00000005875	FAM98A	487.987	0.646746	0.227005	2.84903	0.00438521	0.0155917	0.940706	protein_coding
ENSCAFG00000005878	ANAPC11	91.1816	1.13555	0.260927	4.35199	1.34906e-05	0.000117011	1.04407	protein_coding
ENSCAFG00000005906	PYCR1	102.661	2.05894	0.352795	5.83607	5.34452e-09	1.5364e-07	1.04407	protein_coding
ENSCAFG00000005909	RASGRP4	16.3674	1.36619	0.469223	2.91161	0.00359576	0.0108188	1.20161	protein_coding
ENSCAFG00000005924	YIF1B	202.076	1.48148	0.244316	6.0638	1.32943e-09	5.07629e-08	1.00199	protein_coding
ENSCAFG00000005927	DCXR	60.9853	1.02506	0.345991	2.96266	0.00304989	0.00880454	1.30656	protein_coding
ENSCAFG00000005929	BTD	302.552	1.13499	0.209222	5.4248	5.80194e-08	1.15907e-06	1.01247	protein_coding
ENSCAFG00000005931	PSMD8	675.272	0.534351	0.186431	2.86621	0.00415418	0.0131238	1.10017	protein_coding
ENSCAFG00000005933	RFNG	141.454	0.958775	0.17336	5.53054	3.19253e-08	6.40304e-07	1.11733	protein_coding
ENSCAFG00000005938	GPS1	492.838	0.689008	0.139225	4.94889	7.46381e-07	1.09018e-05	0.94116	protein_coding
ENSCAFG00000005941	KCNK6	611.658	0.877658	0.215032	4.08153	4.47401e-05	0.000417651	0.76305	protein_coding
ENSCAFG00000005952	DUS1L	555.133	0.502265	0.151185	3.32218	0.000893163	0.00369847	1.10017	protein_coding
ENSCAFG00000005954	SUMF1	201.33	0.417078	0.128332	3.24998	0.00115411	0.00475323	1.04972	protein_coding
ENSCAFG00000005955	SLC25A15	96.6416	0.814835	0.244117	3.33788	0.000844201	0.00368831	1.04407	protein_coding
ENSCAFG00000005970	FGFR1	73.367	1.0753	0.328959	3.26878	0.00108012	0.00516386	0.885779	protein_coding
ENSCAFG00000006026	UFM1	69.6267	0.607919	0.258894	2.34814	0.0188676	0.0425026	1.19535	protein_coding
ENSCAFG00000006046	COL6A5	190.631	1.16949	0.418158	2.79677	0.00516163	0.0161512	1.06137	protein_coding
ENSCAFG00000006065	PRNP	222.022	1.11708	0.235014	4.75325	2.0017e-06	2.35943e-05	1.01247	protein_coding
ENSCAFG00000006072	RAB20	163.468	1.65565	0.286222	5.78451	7.27221e-09	1.8413e-07	1.11073	protein_coding
ENSCAFG00000006084	GOLGA3	1362.9	0.666787	0.123088	5.41717	6.05487e-08	1.57986e-06	0.746311	protein_coding
ENSCAFG00000006092	PLPP5	158.641	2.03423	0.325759	6.24459	4.24903e-10	1.81233e-08	1.11073	protein_coding
ENSCAFG00000006102		1820.96	0.65957	0.17292	3.81431	0.000136564	0.00106189	0.745951	protein_coding
ENSCAFG00000006117	NUDT16	13.9343	1.80772	0.515437	3.50716	0.000452911	0.00212078	1.08689	protein_coding
ENSCAFG00000006124	ALG5	428.763	0.829628	0.290865	2.85228	0.00434073	0.0154512	0.94116	protein_coding
ENSCAFG00000006154	EIF4EBP1	65.112	0.770683	0.265651	2.90111	0.00371842	0.0116966	1.13486	protein_coding
ENSCAFG00000006164	CYP1B1	472.983	1.10151	0.352567	3.12426	0.00178253	0.007518	0.927771	protein_coding
ENSCAFG00000006173	HDAC3	367.601	0.392757	0.112816	3.4814	0.000498795	0.00262184	0.927771	protein_coding
ENSCAFG00000006200	PLXNC1	980.459	1.12528	0.206079	5.46042	4.75018e-08	1.24664e-06	0.76305	protein_coding
ENSCAFG00000006211	ERLIN2	138.73	0.564424	0.181213	3.1147	0.00184132	0.00724691	1.00199	protein_coding
ENSCAFG00000006219	SIGLEC1	676.966	0.919906	0.149523	6.15227	7.63822e-10	3.92503e-08	0.812841	protein_coding
ENSCAFG00000006236	DELE1	591.943	0.372219	0.129873	2.86603	0.0041566	0.016872	0.812841	protein_coding
ENSCAFG00000006243	GNPDA1	629.056	0.467359	0.150631	3.10268	0.00191777	0.00889147	0.812449	protein_coding
ENSCAFG00000006254	GALM	69.0405	0.807824	0.304465	2.65325	0.00797197	0.0195641	1.30656	protein_coding
ENSCAFG00000006255	NBEA	764.086	1.87622	0.357226	5.25221	1.50288e-07	3.14116e-06	0.812841	protein_coding
ENSCAFG00000006294	STARD13	396.054	1.08446	0.165298	6.56064	5.3576e-11	3.68836e-09	0.940706	protein_coding
ENSCAFG00000006318	YIPF5	221.285	0.812782	0.253044	3.21202	0.00131806	0.00546383	1.0106	protein_coding
ENSCAFG00000006323	LAMP1	1198.4	0.670279	0.120481	5.56334	2.64662e-08	7.67888e-07	0.746311	protein_coding
ENSCAFG00000006357	CNTN3	34.6808	1.89204	0.684317	2.76486	0.00569469	0.0163865	1.15091	protein_coding
ENSCAFG00000006378	FAM160A2	174.874	0.834246	0.148148	5.63115	1.79009e-08	3.90275e-07	1.11073	protein_coding
ENSCAFG00000006405	UBA5	424.618	0.729812	0.250271	2.91609	0.00354453	0.0132557	0.927771	protein_coding
ENSCAFG00000006407	DDRGK1	352.243	0.55285	0.172113	3.21213	0.00131753	0.00582256	0.934921	protein_coding
ENSCAFG00000006411	SMPD1	133.925	1.26936	0.194635	6.52176	6.94885e-11	4.33224e-09	1.00199	protein_coding
ENSCAFG00000006425	UBOX5	140.265	0.396414	0.168427	2.35362	0.0185915	0.0465975	1.04972	protein_coding
ENSCAFG00000006433	BET1L	112.353	1.89959	0.265079	7.16611	7.71586e-13	1.00803e-10	0.885779	protein_coding
ENSCAFG00000006436	NA	2240.97	0.687375	0.173025	3.97269	7.1065e-05	0.000664517	0.683173	NA
ENSCAFG00000006439	RIC8A	276.064	0.405561	0.155231	2.61263	0.00898474	0.0267732	1.00698	protein_coding
ENSCAFG00000006446	ULK1	440.565	1.02599	0.160987	6.37314	1.85196e-10	1.03446e-08	0.934291	protein_coding
ENSCAFG00000006455	PSMD13	1099.06	0.475435	0.156327	3.04128	0.00235578	0.011328	0.746311	protein_coding
ENSCAFG00000006457	ARFIP2	222.306	0.772324	0.277288	2.78528	0.00534819	0.0175361	0.998543	protein_coding
ENSCAFG00000006478	GSR	530.68	0.617366	0.26415	2.33718	0.0194297	0.0465259	1.10017	protein_coding
ENSCAFG00000006479	PKDCC	37.7452	0.799024	0.339122	2.35615	0.0184654	0.0417558	1.19535	protein_coding
ENSCAFG00000006496	MITF	213.3	0.735417	0.230159	3.19526	0.00139706	0.00571957	1.01247	protein_coding
ENSCAFG00000006498	TAF10	372.569	0.489325	0.175108	2.79441	0.00519943	0.0179922	0.940706	protein_coding
ENSCAFG00000006502	TPP1	343.219	1.33938	0.166725	8.03349	9.47352e-16	2.45133e-13	0.940706	protein_coding
ENSCAFG00000006521	FRMD4B	166.392	1.1154	0.199483	5.59145	2.25176e-08	4.80219e-07	1.11073	protein_coding
ENSCAFG00000006530	LEPROTL1	40.639	0.735171	0.229328	3.20576	0.00134706	0.00485696	1.19535	protein_coding
ENSCAFG00000006534	VPS16	361.494	0.327879	0.118679	2.76273	0.00573193	0.0196362	0.934921	protein_coding
ENSCAFG00000006539	PHRF1	1262.05	0.304656	0.107749	2.82747	0.00469178	0.0215412	0.683173	protein_coding
ENSCAFG00000006550	NEURL3	149.209	0.783412	0.29854	2.62415	0.00868662	0.0240241	1.11073	protein_coding
ENSCAFG00000006594		1138.56	0.771844	0.163709	4.71473	2.42029e-06	3.59943e-05	0.746311	protein_coding
ENSCAFG00000006601	POLR2I	106.29	1.00884	0.22757	4.43311	9.28852e-06	8.52724e-05	1.04972	protein_coding
ENSCAFG00000006603	SMUG1	145.779	1.0665	0.176026	6.05876	1.37176e-09	4.82986e-08	1.11073	protein_coding
ENSCAFG00000006633		119.066	0.830797	0.206385	4.02547	5.68623e-05	0.000354491	1.1752	protein_coding
ENSCAFG00000006670	RAN	1955.3	0.563354	0.16091	3.50105	0.000463435	0.00295677	0.746311	protein_coding
ENSCAFG00000006673	PPP1R3B	83.4035	2.82769	0.39449	7.16796	7.6126e-13	7.07226e-11	1.28785	protein_coding
ENSCAFG00000006678	ERI1	120.339	0.599909	0.248814	2.41107	0.0159057	0.041304	1.04407	protein_coding
ENSCAFG00000006686	MFHAS1	315.386	0.575223	0.222842	2.58131	0.00984269	0.0289028	1.00624	protein_coding
ENSCAFG00000006693	SNRPB	697.663	0.705219	0.174345	4.04495	5.23344e-05	0.00044954	0.812449	protein_coding
ENSCAFG00000006694	STX2	118.34	0.709165	0.197262	3.59503	0.000324351	0.00150097	1.1752	protein_coding
ENSCAFG00000006697	NA	204.513	1.4181	0.244983	5.78856	7.09918e-09	1.80468e-07	1.11073	NA
ENSCAFG00000006699	CALCOCO1	366.895	0.65471	0.137288	4.76888	1.85252e-06	2.3643e-05	0.934291	protein_coding
ENSCAFG00000006716	FLT3	266.064	0.78988	0.211071	3.74226	0.000182375	0.00106025	0.998543	protein_coding
ENSCAFG00000006730	TTC17	1068.8	0.878009	0.233432	3.7613	0.000169033	0.00127041	0.746311	protein_coding
ENSCAFG00000006735	GZMA	137.728	3.43688	0.597769	5.74952	8.94991e-09	2.38832e-07	1.00199	protein_coding
ENSCAFG00000006757	PPFIBP2	118.647	0.669586	0.179098	3.73866	0.000185001	0.00103543	1.04407	protein_coding
ENSCAFG00000006782	LNX2	450.204	0.499973	0.148267	3.3721	0.000745972	0.00365501	0.934921	protein_coding
ENSCAFG00000006795	FKBP1A	54.4197	1.44023	0.275311	5.23128	1.68339e-07	2.72987e-06	1.08689	protein_coding
ENSCAFG00000006798	RASL11A	12.0648	1.73838	0.709622	2.44972	0.0142967	0.0391932	1.00407	protein_coding
ENSCAFG00000006809	NCOA4	1649.99	0.394172	0.144635	2.72529	0.00642447	0.0251671	0.776376	protein_coding
ENSCAFG00000006821		1312.94	0.618805	0.181481	3.40975	0.000650232	0.00391984	0.746311	protein_coding
ENSCAFG00000006824	LIN37	48.0318	0.71486	0.232727	3.07167	0.00212866	0.00706409	1.19535	protein_coding
ENSCAFG00000006832	COMMD9	196.579	0.83143	0.146672	5.66864	1.43933e-08	3.3707e-07	1.06137	protein_coding
ENSCAFG00000006834	PSMF1	472.376	0.517084	0.151699	3.40862	0.000652935	0.00326052	0.934921	protein_coding
ENSCAFG00000006862	NA	85.4507	0.645391	0.227031	2.84275	0.00447259	0.0132099	1.1752	NA
ENSCAFG00000006873		41.7172	0.969945	0.413154	2.34766	0.0188917	0.0396836	1.30656	protein_coding
ENSCAFG00000006874	TARBP2	243.761	0.923557	0.165479	5.58113	2.38963e-08	5.46053e-07	1.00624	protein_coding
ENSCAFG00000006878	KMT2B	1384.48	0.546759	0.106698	5.12434	2.98579e-07	5.88039e-06	0.775808	protein_coding
ENSCAFG00000006913		365.364	0.989435	0.216225	4.57594	4.74076e-06	5.24609e-05	0.94116	protein_coding
ENSCAFG00000006933	TMEM9B	180.715	0.714471	0.154721	4.61781	3.8782e-06	3.83909e-05	1.11073	protein_coding
ENSCAFG00000006941	CAT	1439.69	0.812433	0.158166	5.13658	2.79777e-07	5.52804e-06	0.775808	protein_coding
ENSCAFG00000006947	ATP6V1H	457.601	0.338683	0.119507	2.834	0.00459698	0.0162179	0.940706	protein_coding
ENSCAFG00000006948	ALOX5	42.1843	1.30842	0.446978	2.92726	0.00341963	0.0112968	1.08689	protein_coding
ENSCAFG00000006960	TMEM147	334.319	1.12598	0.1942	5.79804	6.70941e-09	1.98406e-07	0.934291	protein_coding
ENSCAFG00000006965	TRIB3	76.5687	0.981975	0.263215	3.73069	0.000190955	0.00105644	1.04972	protein_coding
ENSCAFG00000006968	SCARB1	414.4	0.250922	0.0981529	2.55644	0.0105748	0.0326737	0.927771	protein_coding
ENSCAFG00000006975	PLK2	95.2865	1.14344	0.26538	4.30871	1.64211e-05	0.000138175	1.04407	protein_coding
ENSCAFG00000006977	ABTB2	157.972	0.7982	0.292284	2.73091	0.00631605	0.0200795	1.00199	protein_coding
ENSCAFG00000006981	MYG1	383.451	0.450639	0.137085	3.2873	0.00101154	0.00469276	0.934921	protein_coding
ENSCAFG00000006994	ZNF664	271.155	0.461305	0.163731	2.81745	0.00484067	0.0159875	1.00698	protein_coding
ENSCAFG00000007026	CXCL12	58.2824	1.04489	0.415728	2.51339	0.0119576	0.0306398	1.13486	protein_coding
ENSCAFG00000007027	FFAR2	52.8058	1.14805	0.421415	2.72427	0.00644446	0.0190683	1.08689	protein_coding
ENSCAFG00000007035	MFSD5	172.421	0.535702	0.165671	3.23352	0.00122273	0.0049376	1.06137	protein_coding
ENSCAFG00000007038	HM13	1402.85	1.44421	0.24337	5.93424	2.95209e-09	1.23337e-07	0.745951	protein_coding
ENSCAFG00000007053	BCL2L1	306.08	1.1546	0.289551	3.98755	6.67596e-05	0.000458349	1.01247	protein_coding
ENSCAFG00000007074	BPNT2	116.423	0.930136	0.249803	3.72349	0.00019649	0.000989309	1.1752	protein_coding
ENSCAFG00000007112		645.152	0.689335	0.175707	3.92322	8.73742e-05	0.000531895	1.10017	protein_coding
ENSCAFG00000007122	HCK	231.661	1.3526	0.217956	6.20583	5.44105e-10	2.40821e-08	1.00624	protein_coding
ENSCAFG00000007126	HPN	55.2853	2.07222	0.437583	4.73561	2.18393e-06	2.30831e-05	1.13486	protein_coding
ENSCAFG00000007131	MERTK	118.789	1.86302	0.371189	5.01908	5.19201e-07	7.32081e-06	1.04407	protein_coding
ENSCAFG00000007143	ASAH1	689.805	1.02601	0.233448	4.39502	1.1076e-05	0.000122377	0.812841	protein_coding
ENSCAFG00000007145	TM9SF4	491.637	0.528196	0.151228	3.49271	0.000478138	0.00249908	0.94116	protein_coding
ENSCAFG00000007154	KRT18	247.504	1.86651	0.404943	4.60931	4.03998e-06	4.32675e-05	1.01247	protein_coding
ENSCAFG00000007156	DENND5A	905.789	0.591543	0.163752	3.61243	0.00030334	0.00204237	0.76305	protein_coding
ENSCAFG00000007157	GRAMD1A	607.38	0.426837	0.119043	3.58559	0.000336321	0.00221668	0.76305	protein_coding
ENSCAFG00000007168	ZSWIM6	676.872	1.48783	0.322105	4.61908	3.85443e-06	5.25492e-05	0.76305	protein_coding
ENSCAFG00000007194	FHIT	40.6742	1.04178	0.455718	2.28602	0.0222533	0.048582	1.19535	protein_coding
ENSCAFG00000007203	GGH	809.948	1.03398	0.27624	3.74306	0.000181796	0.00132687	0.76305	protein_coding
ENSCAFG00000007234	ATP6V0A2	726.731	0.375056	0.123761	3.0305	0.00244151	0.00843361	1.10017	protein_coding
ENSCAFG00000007257	DRAM1	52.4172	1.49068	0.44466	3.35241	0.000801114	0.00314554	1.19535	protein_coding
ENSCAFG00000007260	MTFR1	105.646	0.603006	0.240449	2.50784	0.0121473	0.0379777	0.885779	protein_coding
ENSCAFG00000007277	IL1RN	156.11	2.08084	0.406863	5.11434	3.14838e-07	4.50648e-06	1.11073	protein_coding
ENSCAFG00000007292	PSD4	923.386	0.585813	0.137762	4.25235	2.11543e-05	0.000211572	0.812841	protein_coding
ENSCAFG00000007327		146.41	0.505746	0.173717	2.91132	0.00359901	0.0121319	1.04972	protein_coding
ENSCAFG00000007330	REEP5	368.086	1.67031	0.222471	7.508	6.00379e-14	9.96283e-12	0.934921	protein_coding
ENSCAFG00000007331	ATG101	343.821	0.972573	0.147756	6.58228	4.63287e-11	3.25394e-09	0.934921	protein_coding
ENSCAFG00000007346	VCPIP1	1067.65	0.277283	0.10373	2.67311	0.00751507	0.0286945	0.775808	protein_coding
ENSCAFG00000007356	BPIFB4	65.5798	2.79569	0.628095	4.45106	8.54484e-06	7.11214e-05	1.19535	protein_coding
ENSCAFG00000007372	NT5DC3	101.543	1.00195	0.284194	3.52557	0.000422577	0.00173696	1.28785	protein_coding
ENSCAFG00000007377	PEPD	1055.04	1.02079	0.277197	3.68253	0.000230929	0.00165223	0.746311	protein_coding
ENSCAFG00000007407		36.2548	1.83593	0.486564	3.77325	0.000161133	0.000895984	1.08689	protein_coding
ENSCAFG00000007417	MAN2A1	5035.74	1.13041	0.273334	4.13565	3.53946e-05	0.000376063	0.683173	protein_coding
ENSCAFG00000007419	DNASE1L3	1033.63	0.676405	0.245306	2.75739	0.00582647	0.0240089	0.745951	protein_coding
ENSCAFG00000007427	HSP90B1	22130.4	2.11047	0.388108	5.43785	5.39268e-08	1.37151e-06	0.776376	protein_coding
ENSCAFG00000007429	NECAB3	50.8229	1.51151	0.259792	5.81816	5.94983e-09	1.56155e-07	1.13486	protein_coding
ENSCAFG00000007443	PXMP4	86.685	0.705789	0.200326	3.5232	0.000426363	0.00188517	1.1752	protein_coding
ENSCAFG00000007455	RCN1	347.912	1.1784	0.27468	4.29006	1.78622e-05	0.000163367	0.934291	protein_coding
ENSCAFG00000007467	IDE	674.733	0.706524	0.245518	2.87768	0.00400607	0.0163334	0.812841	protein_coding
ENSCAFG00000007468	TMED2	3531.14	1.23552	0.303623	4.06924	4.71664e-05	0.000443898	0.745951	protein_coding
ENSCAFG00000007478	CHMP4B	531.361	0.304164	0.112149	2.71215	0.00668491	0.0272291	0.733797	protein_coding
ENSCAFG00000007483		170.496	1.33296	0.240288	5.54733	2.90061e-08	6.23181e-07	1.04972	protein_coding
ENSCAFG00000007500	SBF2	474.286	0.650695	0.12158	5.352	8.69887e-08	1.78314e-06	0.927771	protein_coding
ENSCAFG00000007504	AHCY	612.815	0.595348	0.235345	2.52968	0.0114166	0.0407079	0.76305	protein_coding
ENSCAFG00000007533	ANKRD27	313.444	0.39986	0.113173	3.53316	0.000410622	0.00207757	1.01247	protein_coding
ENSCAFG00000007573	RNF141	185.234	0.392029	0.154755	2.53323	0.0113015	0.0324445	1.00199	protein_coding
ENSCAFG00000007575	DPY19L3	367.703	1.05993	0.273175	3.88005	0.000104435	0.000703441	0.934921	protein_coding
ENSCAFG00000007579	PIK3CB	442.273	0.646407	0.2525	2.56003	0.0104662	0.032076	0.940706	protein_coding
ENSCAFG00000007596	SLC25A4	434.899	0.735157	0.181698	4.04604	5.20923e-05	0.000400591	0.934291	protein_coding
ENSCAFG00000007602	COPB2	1873.17	0.73256	0.214436	3.41622	0.000634963	0.00412503	0.683173	protein_coding
ENSCAFG00000007604	OSBP	639.571	0.500451	0.14986	3.33946	0.000839418	0.00491154	0.733797	protein_coding
ENSCAFG00000007614	CCNE1	162.015	1.97811	0.401875	4.92219	8.55805e-07	1.10521e-05	1.06137	protein_coding
ENSCAFG00000007627	PLEKHF1	31.6541	1.51957	0.555827	2.7339	0.006259	0.015576	1.34434	protein_coding
ENSCAFG00000007636	UQCRFS1	570.247	0.838757	0.213749	3.92402	8.7083e-05	0.000716733	0.76305	protein_coding
ENSCAFG00000007637	ACSS2	531.647	0.395493	0.121879	3.24496	0.00117466	0.00593984	0.812841	protein_coding
ENSCAFG00000007649	MPEG1	1305.59	1.27387	0.162518	7.83831	4.5664e-15	1.22114e-12	0.776376	protein_coding
ENSCAFG00000007651	DTX4	422.383	2.44594	0.330655	7.39727	1.39018e-13	2.07397e-11	0.927771	protein_coding
ENSCAFG00000007664	ZBTB38	2431.58	1.069	0.228806	4.6721	2.98134e-06	4.18625e-05	0.775808	protein_coding
ENSCAFG00000007668	OGFOD2	70.5764	1.15639	0.262664	4.40254	1.06989e-05	8.84374e-05	1.15091	protein_coding
ENSCAFG00000007671	GSS	138.502	0.568592	0.156222	3.63965	0.000273005	0.00141058	1.06137	protein_coding
ENSCAFG00000007720	GGCX	362.955	0.701684	0.159562	4.39755	1.09481e-05	0.000108746	0.927771	protein_coding
ENSCAFG00000007731	ATP1B3	126.562	0.809437	0.265223	3.05191	0.00227393	0.00756294	1.1752	protein_coding
ENSCAFG00000007747	SLC10A7	300.257	0.621115	0.237143	2.61916	0.00881475	0.0262818	1.0106	protein_coding
ENSCAFG00000007750	CASP3	1921.51	1.24878	0.344688	3.62292	0.000291299	0.00200967	0.746311	protein_coding
ENSCAFG00000007755	MAT2A	643.506	0.28648	0.11506	2.48984	0.01278	0.0459812	0.733797	protein_coding
ENSCAFG00000007761	IRF2	954.623	0.753634	0.161225	4.67443	2.94766e-06	4.34907e-05	0.733797	protein_coding
ENSCAFG00000007767	CTNND1	987.88	0.41501	0.125309	3.31189	0.000926692	0.00564505	0.683173	protein_coding
ENSCAFG00000007773	TMEM184C	270.071	0.54676	0.207366	2.63669	0.00837181	0.0251892	1.0106	protein_coding
ENSCAFG00000007775	NCOA2	1250.24	0.379952	0.113074	3.3602	0.000778859	0.00490266	0.683173	protein_coding
ENSCAFG00000007788	CAPG	1129.91	0.846673	0.292555	2.89406	0.00380292	0.018083	0.683173	protein_coding
ENSCAFG00000007801	ELMOD3	291.757	0.563776	0.134613	4.18814	2.81255e-05	0.000223831	1.00624	protein_coding
ENSCAFG00000007809	RETSAT	60.7389	0.622912	0.259275	2.40252	0.0162826	0.0394241	1.13486	protein_coding
ENSCAFG00000007838	SERPING1	554.628	1.39548	0.254392	5.48553	4.12236e-08	1.1022e-06	0.76305	protein_coding
ENSCAFG00000007839	UBE2L6	377.622	0.868156	0.199276	4.35655	1.32129e-05	0.000125743	0.940706	protein_coding
ENSCAFG00000007847	TIMM10	51.0726	0.664849	0.211075	3.14982	0.00163373	0.00613685	1.08689	protein_coding
ENSCAFG00000007862	SLC43A1	271.55	2.47968	0.456248	5.43493	5.48175e-08	1.10301e-06	1.01247	protein_coding
ENSCAFG00000007866	TRAM1	4060.67	1.31117	0.271863	4.8229	1.41485e-06	2.2798e-05	0.746311	protein_coding
ENSCAFG00000007875	TMSB10	1529.68	0.441279	0.153551	2.87382	0.00405538	0.0177428	0.746311	protein_coding
ENSCAFG00000007878	SLC43A3	127.253	1.50815	0.285737	5.27811	1.30522e-07	2.28027e-06	1.04407	protein_coding
ENSCAFG00000007895	PARVA	45.0126	1.38791	0.44626	3.1101	0.00187023	0.00633283	1.19535	protein_coding
ENSCAFG00000007900	ELL2	1567.71	2.07644	0.319137	6.50642	7.69639e-11	6.52194e-09	0.683173	protein_coding
ENSCAFG00000007902	SLC11A2	83.6411	0.977998	0.290668	3.36466	0.000766393	0.00285378	1.28785	protein_coding
ENSCAFG00000007905	GLRX	238.654	0.810064	0.212917	3.80461	0.000142028	0.000860055	1.00698	protein_coding
ENSCAFG00000007906	WWC2	60.9042	0.703428	0.251158	2.80074	0.00509854	0.0151053	1.13486	protein_coding
ENSCAFG00000007912	TRPC4AP	1025.25	0.53758	0.116837	4.60109	4.20277e-06	5.56632e-05	0.775808	protein_coding
ENSCAFG00000007919		376.031	0.363129	0.106359	3.41418	0.000639754	0.0031877	0.940706	protein_coding
ENSCAFG00000007932	EDEM2	550.385	1.27674	0.207444	6.15461	7.5261e-10	3.00869e-08	1.10017	protein_coding
ENSCAFG00000007934	CTSB	5618.97	1.67544	0.286098	5.85618	4.73623e-09	1.75053e-07	0.776376	protein_coding
ENSCAFG00000007938	B3GNT4	24.4081	1.11371	0.380528	2.92675	0.00342519	0.010415	1.20161	protein_coding
ENSCAFG00000007945	PROCR	7.31816	2.36194	0.841571	2.80658	0.00500703	0.0144227	1.17932	protein_coding
ENSCAFG00000007953	NEIL2	124.589	0.750068	0.28627	2.62014	0.0087893	0.0254823	1.04407	protein_coding
ENSCAFG00000007959	EMC4	97.3735	1.31148	0.265379	4.94193	7.73528e-07	1.03153e-05	1.04407	protein_coding
ENSCAFG00000007965	MLXIP	684.909	1.02095	0.141048	7.23828	4.54422e-13	7.34699e-11	0.733797	protein_coding
ENSCAFG00000007970	FAM167A	57.4089	1.58368	0.375363	4.21906	2.45319e-05	0.000160946	1.30656	protein_coding
ENSCAFG00000007983	MCTP1	152.833	1.27601	0.244301	5.22309	1.7596e-07	2.87848e-06	1.06137	protein_coding
ENSCAFG00000008000	EIF6	374.152	0.437714	0.140031	3.12584	0.00177299	0.00748816	0.927771	protein_coding
ENSCAFG00000008026		53.5368	1.72487	0.47291	3.64736	0.000264948	0.0012482	1.19535	protein_coding
ENSCAFG00000008038	PSMD9	644.211	0.654592	0.0918451	7.12714	1.02479e-12	1.43612e-10	0.812449	protein_coding
ENSCAFG00000008085	ERGIC3	1013.66	1.56086	0.248732	6.27527	3.49019e-10	2.13773e-08	0.745951	protein_coding
ENSCAFG00000008143	MSRA	158.886	1.30541	0.16243	8.03676	9.22454e-16	2.08137e-13	1.11733	protein_coding
ENSCAFG00000008152	ELOC	70.4226	0.929769	0.356333	2.60927	0.00907364	0.0253247	1.08689	protein_coding
ENSCAFG00000008174	LARP4	620.192	0.455104	0.177823	2.55931	0.0104881	0.0361294	0.812841	protein_coding
ENSCAFG00000008198	KIF13B	1059.66	1.11745	0.213671	5.22977	1.69718e-07	3.60542e-06	0.776376	protein_coding
ENSCAFG00000008203	TMEM120B	119.824	0.554244	0.234356	2.36496	0.0180318	0.0415381	1.1752	protein_coding
ENSCAFG00000008206	NA	19.1757	1.90997	0.835003	2.28737	0.0221739	0.0440187	1.34362	NA
ENSCAFG00000008221		1234.57	0.782938	0.207437	3.77434	0.000160433	0.00121787	0.746311	protein_coding
ENSCAFG00000008248	ACTR8	743.307	0.3653	0.141999	2.57256	0.0100949	0.035091	0.812449	protein_coding
ENSCAFG00000008249	GYG1	349.005	0.51939	0.195277	2.65976	0.00781957	0.0255018	0.927771	protein_coding
ENSCAFG00000008273		262.09	5.53036	2.27556	2.43033	0.015085	0.0407567	1.00624	protein_coding
ENSCAFG00000008292	HEXB	1296.43	0.494093	0.15902	3.10712	0.0018892	0.0101695	0.683173	protein_coding
ENSCAFG00000008296	CHDH	121.37	0.672794	0.233031	2.88715	0.00388752	0.0129699	1.04407	protein_coding
ENSCAFG00000008326	NA	92.0304	0.476779	0.159857	2.98254	0.00285869	0.00911178	1.1752	NA
ENSCAFG00000008339	ALDH18A1	1262.64	0.99423	0.26916	3.69383	0.0002209	0.00171487	0.683173	protein_coding
ENSCAFG00000008341	SPON1	35.0362	1.23213	0.493406	2.49719	0.0125181	0.0284346	1.30656	protein_coding
ENSCAFG00000008347	NUGGC	256.489	1.75242	0.511005	3.42937	0.000604987	0.00286373	1.01247	protein_coding
ENSCAFG00000008349	DOK1	197.902	0.557235	0.173902	3.20431	0.00135385	0.00562538	1.00199	protein_coding
ENSCAFG00000008362	SCAND1	135.639	0.797856	0.279207	2.85758	0.00426881	0.0137831	1.06137	protein_coding
ENSCAFG00000008363	P2RX4	114.66	1.01814	0.275794	3.69167	0.000222786	0.00138652	0.885779	protein_coding
ENSCAFG00000008381	AGA	149.708	0.774826	0.302223	2.56376	0.0103545	0.030212	1.00199	protein_coding
ENSCAFG00000008388	HTRA2	186.722	0.649291	0.159586	4.06861	4.7295e-05	0.000335237	1.04972	protein_coding
ENSCAFG00000008402	AUP1	434.268	0.780986	0.162745	4.79884	1.59588e-06	2.08422e-05	0.940706	protein_coding
ENSCAFG00000008404	CLU	3866.55	1.23638	0.239366	5.16526	2.4011e-07	5.41107e-06	0.683173	protein_coding
ENSCAFG00000008408	TPD52	312.591	1.33556	0.305092	4.37756	1.20015e-05	0.000109068	1.01247	protein_coding
ENSCAFG00000008411	NDUFS3	297.796	0.462188	0.189608	2.43759	0.0147854	0.0401332	1.00624	protein_coding
ENSCAFG00000008413	EPB41L1	224.281	2.22335	0.287989	7.72028	1.16078e-14	2.14294e-12	1.00624	protein_coding
ENSCAFG00000008418	NCAM2	17.3511	1.64823	0.609882	2.70253	0.00688133	0.0185097	1.20161	protein_coding
ENSCAFG00000008420	COPB1	1648.35	0.74924	0.190752	3.92783	8.57157e-05	0.00069751	0.776376	protein_coding
ENSCAFG00000008429	SELENOT	2493.32	0.562247	0.194382	2.89249	0.00382202	0.016901	0.745951	protein_coding
ENSCAFG00000008433	ENTPD1	164.218	0.962734	0.248202	3.87883	0.000104961	0.000643124	1.04972	protein_coding
ENSCAFG00000008434	ATP2A2	1201.49	0.554474	0.185903	2.98259	0.00285818	0.0132862	0.745951	protein_coding
ENSCAFG00000008436	ERICH6	381.332	0.880867	0.174636	5.04401	4.55882e-07	7.17171e-06	0.940706	protein_coding
ENSCAFG00000008449	USO1	1904.08	1.08451	0.249908	4.33962	1.42727e-05	0.000176089	0.683173	protein_coding
ENSCAFG00000008477	BLNK	975.05	0.718483	0.20696	3.4716	0.00051737	0.00317957	0.76305	protein_coding
ENSCAFG00000008478	MOGS	495.559	1.93238	0.295758	6.53366	6.41811e-11	4.28098e-09	0.940706	protein_coding
ENSCAFG00000008485	MED12L	214.692	2.49194	0.408477	6.10056	1.05698e-09	4.26259e-08	1.01247	protein_coding
ENSCAFG00000008486	WBP1	195.453	0.560198	0.153576	3.64769	0.000264606	0.00132047	1.11733	protein_coding
ENSCAFG00000008497	GPM6A	66.6855	1.10015	0.363332	3.02795	0.00246219	0.00740468	1.30656	protein_coding
ENSCAFG00000008523	P2RY14	26.4084	0.927169	0.310318	2.9878	0.00280993	0.0105846	0.964971	protein_coding
ENSCAFG00000008537	IGSF10	65.9117	1.43529	0.611408	2.34752	0.0188988	0.0425567	1.19535	protein_coding
ENSCAFG00000008549	MCRS1	495.627	0.306467	0.094328	3.24895	0.00115832	0.00520319	0.940706	protein_coding
ENSCAFG00000008567	SUCNR1	103.687	1.04355	0.354708	2.942	0.003261	0.0128589	0.885779	protein_coding
ENSCAFG00000008573	SLA2	80.4296	1.2726	0.321453	3.9589	7.52965e-05	0.000491629	1.04407	protein_coding
ENSCAFG00000008584	CXCL10	586.204	1.55538	0.40066	3.88204	0.000103584	0.000833762	0.76305	protein_coding
ENSCAFG00000008587	SPATS2	1039.3	1.6603	0.324647	5.11417	3.15129e-07	6.36212e-06	0.746311	protein_coding
ENSCAFG00000008611	SCARB2	385.622	1.06574	0.16257	6.55559	5.54208e-11	3.76356e-09	0.940706	protein_coding
ENSCAFG00000008626	P2RY1	22.4617	1.36898	0.526379	2.60075	0.0093021	0.0258623	1.08689	protein_coding
ENSCAFG00000008643	SPRED1	71.0579	0.421166	0.170221	2.47423	0.0133522	0.0335275	1.13486	protein_coding
ENSCAFG00000008647	TKT	3164.57	1.28068	0.284492	4.50163	6.74351e-06	8.64277e-05	0.746311	protein_coding
ENSCAFG00000008669	TMEM144	26.8074	1.12078	0.492126	2.27742	0.022761	0.0492496	1.20161	protein_coding
ENSCAFG00000008683	NA	821.52	1.57433	0.161436	9.752	1.80878e-22	2.39044e-19	0.76305	NA
ENSCAFG00000008701		598.321	0.612251	0.148039	4.13576	3.53788e-05	0.000342712	0.76305	protein_coding
ENSCAFG00000008716	MTHFD2	198.923	0.901547	0.311892	2.89058	0.00384537	0.0121622	1.11733	protein_coding
ENSCAFG00000008717	SLC39A13	59.4879	1.05767	0.254365	4.15807	3.20941e-05	0.000201506	1.30656	protein_coding
ENSCAFG00000008720	POLR2C	283.056	0.533987	0.158575	3.36741	0.000758779	0.00350905	0.998543	protein_coding
ENSCAFG00000008723	SPI1	544.66	0.527064	0.204915	2.57211	0.010108	0.0351057	0.812841	protein_coding
ENSCAFG00000008729	BACH1	1208.92	0.371755	0.141412	2.62888	0.0085667	0.031831	0.776376	protein_coding
ENSCAFG00000008731	COQ9	354.984	0.503435	0.108884	4.62359	3.77148e-06	4.36375e-05	0.934291	protein_coding
ENSCAFG00000008737	RPN2	4113.71	1.87563	0.286253	6.55233	5.66446e-11	4.62217e-09	0.746311	protein_coding
ENSCAFG00000008738	TM9SF3	2541.44	0.566652	0.190586	2.97321	0.00294704	0.0146187	0.683173	protein_coding
ENSCAFG00000008740	CIAPIN1	181.241	0.655753	0.212722	3.08268	0.00205145	0.00728148	1.11073	protein_coding
ENSCAFG00000008753	DPYSL2	724.904	0.665299	0.194822	3.4149	0.000638051	0.00279162	1.10017	protein_coding
ENSCAFG00000008755	SRC	184.862	1.62657	0.300672	5.40979	6.30988e-08	1.25929e-06	1.00199	protein_coding
ENSCAFG00000008765	SLC33A1	760.821	1.29389	0.251946	5.1356	2.8125e-07	5.33875e-06	0.812841	protein_coding
ENSCAFG00000008795	FKBP11	1036.82	3.07131	0.375854	8.17156	3.04419e-16	1.10714e-13	0.776376	protein_coding
ENSCAFG00000008805		1220.3	0.718814	0.166985	4.30466	1.67246e-05	0.000180838	0.775808	protein_coding
ENSCAFG00000008811	RND1	67.2641	0.709236	0.251543	2.81955	0.00480916	0.0149195	1.08689	protein_coding
ENSCAFG00000008824	NR1H3	739.22	2.3922	0.287091	8.33255	7.9119e-17	3.25304e-14	0.76305	protein_coding
ENSCAFG00000008833	ACP2	372.336	0.484577	0.131242	3.69224	0.000222291	0.00132487	0.934921	protein_coding
ENSCAFG00000008849	CPNE3	476.338	0.816482	0.230496	3.54228	0.000396684	0.00216591	0.927771	protein_coding
ENSCAFG00000008869	TGM2	762.713	1.41018	0.230518	6.11745	9.50821e-10	4.63891e-08	0.812841	protein_coding
ENSCAFG00000008870	SSR3	1185.94	1.79615	0.291959	6.15206	7.64828e-10	4.21816e-08	0.746311	protein_coding
ENSCAFG00000008871	ANTXR2	442.013	0.816636	0.1408	5.79997	6.63259e-09	1.96905e-07	0.934291	protein_coding
ENSCAFG00000008873		11873.8	0.940575	0.289266	3.25159	0.00114761	0.00672519	0.683173	protein_coding
ENSCAFG00000008875	TIPARP	704.76	0.789785	0.208266	3.79219	0.000149328	0.00106522	0.812449	protein_coding
ENSCAFG00000008901	BPI	680.289	3.82443	0.426471	8.96761	3.0302e-19	1.95022e-16	0.812449	protein_coding
ENSCAFG00000008927	SPCS1	683.927	0.965877	0.25212	3.83103	0.00012761	0.000726513	1.10017	protein_coding
ENSCAFG00000008932	SMYD5	176.787	0.391671	0.146079	2.68122	0.00733539	0.0207677	1.11733	protein_coding
ENSCAFG00000008933	NLRC5	2445.61	0.970743	0.208489	4.65609	3.22271e-06	4.44972e-05	0.775808	protein_coding
ENSCAFG00000008938	RAB11FIP5	134.821	0.844619	0.33668	2.50867	0.0121187	0.0315386	1.11073	protein_coding
ENSCAFG00000008946	GLT8D1	200.391	1.41192	0.266744	5.29318	1.20208e-07	2.09016e-06	1.06137	protein_coding
ENSCAFG00000008956	SPR	248.584	1.00484	0.203963	4.92659	8.3676e-07	1.1316e-05	1.0106	protein_coding
ENSCAFG00000008980	HERPUD1	2215.45	1.81171	0.283175	6.39784	1.57585e-10	1.09248e-08	0.745951	protein_coding
ENSCAFG00000009001	DOCK5	321.161	1.89761	0.248189	7.64581	2.07628e-14	3.55258e-12	1.00624	protein_coding
ENSCAFG00000009021	SEC31A	1662.45	0.402295	0.144973	2.77496	0.0055208	0.0229387	0.746311	protein_coding
ENSCAFG00000009033	DYSF	369.216	1.21081	0.291057	4.16004	3.18195e-05	0.00026372	0.934921	protein_coding
ENSCAFG00000009056	ADAM28	23.4708	1.01383	0.424044	2.39086	0.016809	0.0386258	1.20161	protein_coding
ENSCAFG00000009061	SLC8B1	73.4412	0.886358	0.229089	3.86905	0.00010926	0.000606549	1.1752	protein_coding
ENSCAFG00000009062	NA	1029.29	0.407298	0.144883	2.81123	0.00493527	0.0208861	0.746311	NA
ENSCAFG00000009069	TMEM106C	627.085	0.949607	0.162242	5.85304	4.82672e-09	1.79326e-07	0.76305	protein_coding
ENSCAFG00000009076	PLBD2	483.48	0.820478	0.166667	4.92287	8.52854e-07	1.23124e-05	0.934921	protein_coding
ENSCAFG00000009094	HPSE	296.283	0.947586	0.261391	3.62517	0.000288777	0.0015479	1.0106	protein_coding
ENSCAFG00000009095		611.748	0.980605	0.20163	4.86338	1.15398e-06	1.88613e-05	0.76305	protein_coding
ENSCAFG00000009103	VDR	234.063	1.04035	0.25316	4.10944	3.96617e-05	0.000298156	1.0106	protein_coding
ENSCAFG00000009107	NKX3-1	10.8997	1.93188	0.78364	2.46526	0.0136912	0.0331719	1.17932	protein_coding
ENSCAFG00000009116	IVD	436.624	0.845013	0.201818	4.18701	2.82652e-05	0.000239817	0.934291	protein_coding
ENSCAFG00000009130	MMS19	668.76	0.285042	0.116166	2.45374	0.0141378	0.0498912	0.733797	protein_coding
ENSCAFG00000009135	SAA1	456.377	2.18513	0.909619	2.40225	0.0162946	0.0460322	0.934291	protein_coding
ENSCAFG00000009149	SMIM4	59.2011	1.30058	0.281914	4.61338	3.96165e-06	3.98911e-05	1.08689	protein_coding
ENSCAFG00000009152	HDAC7	858.065	0.421655	0.145998	2.88808	0.00387604	0.0167754	0.76305	protein_coding
ENSCAFG00000009156	IRF4	4450.64	1.57527	0.322019	4.89184	9.9899e-07	1.69488e-05	0.746311	protein_coding
ENSCAFG00000009165	RPUSD2	172.695	0.334146	0.135131	2.47276	0.0134073	0.0355543	1.06137	protein_coding
ENSCAFG00000009167	SLC48A1	41.7605	0.707072	0.275456	2.56691	0.0102609	0.0280536	1.08689	protein_coding
ENSCAFG00000009168	ARSB	478.823	0.44826	0.178933	2.50519	0.0122387	0.0363717	0.940706	protein_coding
ENSCAFG00000009169	AMFR	740.469	0.887233	0.182446	4.86298	1.15632e-06	1.3842e-05	1.10017	protein_coding
ENSCAFG00000009170	ATG13	307.263	0.633871	0.130567	4.85474	1.20543e-06	1.54131e-05	1.00698	protein_coding
ENSCAFG00000009174	CLDND1	243.189	1.15809	0.199695	5.79932	6.65846e-09	1.85592e-07	1.00698	protein_coding
ENSCAFG00000009181	RAPGEF3	111.988	0.994649	0.326791	3.04368	0.00233703	0.00977402	0.885779	protein_coding
ENSCAFG00000009184	NT5DC2	442.315	2.26849	0.381234	5.9504	2.67495e-09	9.57196e-08	0.934921	protein_coding
ENSCAFG00000009210	R3HCC1	189.504	0.332627	0.131634	2.5269	0.0115074	0.0302702	1.11073	protein_coding
ENSCAFG00000009212	GMDS	253.659	0.668648	0.195707	3.41658	0.000634135	0.00297827	1.01247	protein_coding
ENSCAFG00000009217	CHMP7	160.442	0.567585	0.151823	3.73846	0.000185154	0.00102364	1.06137	protein_coding
ENSCAFG00000009222	PI4K2A	119.226	1.03435	0.214932	4.81243	1.49102e-06	2.07077e-05	0.885779	protein_coding
ENSCAFG00000009225		33.3378	1.48486	0.399438	3.71738	0.000201303	0.000903435	1.34434	pseudogene
ENSCAFG00000009247	WDFY3	797.81	1.0798	0.122494	8.81517	1.19508e-18	7.37048e-16	0.76305	protein_coding
ENSCAFG00000009257	MED13L	2151.11	0.589433	0.160678	3.66841	0.000244066	0.00186046	0.683173	protein_coding
ENSCAFG00000009273	STAB1	1212.48	1.86539	0.461563	4.04145	5.31208e-05	0.000472012	0.775808	protein_coding
ENSCAFG00000009314	NQO2	28.2322	1.529	0.374766	4.07987	4.50606e-05	0.00034444	0.964971	protein_coding
ENSCAFG00000009336	MYBL2	837.243	0.862846	0.333706	2.58565	0.00971962	0.0357948	0.76305	protein_coding
ENSCAFG00000009340	SPTY2D1	528.758	0.91397	0.222152	4.11417	3.88574e-05	0.000382527	0.733797	protein_coding
ENSCAFG00000009343	SLC40A1	687.643	1.28485	0.422133	3.04371	0.00233677	0.00814858	1.10017	protein_coding
ENSCAFG00000009349	PEX16	97.3445	0.675112	0.202399	3.33556	0.000851281	0.00369685	1.04972	protein_coding
ENSCAFG00000009360	ANO6	615.244	0.566988	0.159578	3.55304	0.000380809	0.00233746	0.812449	protein_coding
ENSCAFG00000009364	TFG	689.712	0.855734	0.222247	3.85038	0.000117935	0.000879931	0.812449	protein_coding
ENSCAFG00000009380	OSGEPL1	3110.07	0.415277	0.155397	2.67237	0.00753185	0.0287284	0.775808	protein_coding
ENSCAFG00000009383	VPS18	436.856	0.749007	0.135244	5.53817	3.05641e-08	7.11926e-07	0.94116	protein_coding
ENSCAFG00000009388	ORMDL1	62.2051	0.679907	0.239278	2.8415	0.00449021	0.0136276	1.13486	protein_coding
ENSCAFG00000009400	TP53I11	480.747	2.51538	0.20227	12.4358	1.67096e-35	8.41659e-32	0.934291	protein_coding
ENSCAFG00000009414	CHAC1	132.149	2.76913	0.49531	5.59071	2.26146e-08	5.27546e-07	1.00199	protein_coding
ENSCAFG00000009421	MMP2	331.902	1.08846	0.268989	4.04649	5.19924e-05	0.000373626	1.0106	protein_coding
ENSCAFG00000009425	SLC39A14	404.117	1.13926	0.284921	3.99851	6.37419e-05	0.000468506	0.94116	protein_coding
ENSCAFG00000009426	TTPAL	390.469	0.501542	0.128232	3.91122	9.18315e-05	0.000634366	0.934921	protein_coding
ENSCAFG00000009450	BTG2	267.92	1.74504	0.319855	5.45572	4.87753e-08	1.00204e-06	1.0106	protein_coding
ENSCAFG00000009471	SERINC3	874.083	0.585964	0.160422	3.65263	0.000259569	0.001792	0.76305	protein_coding
ENSCAFG00000009482	CPQ	37.9402	1.18358	0.409651	2.88923	0.00386184	0.0119176	1.15091	protein_coding
ENSCAFG00000009487	ENTPD7	278.007	0.912888	0.232467	3.92695	8.60293e-05	0.000568912	0.998543	protein_coding
ENSCAFG00000009488	MTDH	3893.01	1.04571	0.268374	3.89647	9.7604e-05	0.000806184	0.746311	protein_coding
ENSCAFG00000009498	ADA	307.157	1.20572	0.240767	5.00781	5.50522e-07	8.04924e-06	0.998543	protein_coding
ENSCAFG00000009519	CCN5	12.9412	1.73743	0.677339	2.56508	0.0103153	0.0300727	1.00407	protein_coding
ENSCAFG00000009520	BAP1	447.642	0.542925	0.131259	4.1363	3.52949e-05	0.000288655	0.934921	protein_coding
ENSCAFG00000009527	RREB1	901.166	0.514672	0.13124	3.9216	8.7962e-05	0.000747178	0.733797	protein_coding
ENSCAFG00000009533	SSR1	1619.42	1.25388	0.314273	3.98977	6.61368e-05	0.000581382	0.745951	protein_coding
ENSCAFG00000009547	PNPLA2	285.414	0.925355	0.14856	6.22884	4.69906e-10	2.14316e-08	0.998543	protein_coding
ENSCAFG00000009553	CRACR2B	53.0952	2.08796	0.460345	4.53566	5.74249e-06	5.4526e-05	1.08689	protein_coding
ENSCAFG00000009569	SPP1	736.241	5.04287	0.954979	5.28061	1.28758e-07	2.14862e-06	1.10017	protein_coding
ENSCAFG00000009577	RPAP1	431.902	0.381932	0.132992	2.87184	0.00408084	0.0147779	0.934921	protein_coding
ENSCAFG00000009582	TXNDC5	9607.51	3.82296	0.403408	9.47666	2.62552e-21	2.65243e-18	0.776376	protein_coding
ENSCAFG00000009586	CHID1	397.859	1.41964	0.254526	5.5776	2.43857e-08	5.92428e-07	0.934291	protein_coding
ENSCAFG00000009609	TMEM117	43.6307	0.772929	0.323143	2.39191	0.0167609	0.0398918	1.15091	protein_coding
ENSCAFG00000009647	REEP4	45.9397	1.03297	0.26555	3.88991	0.000100283	0.000557525	1.19535	protein_coding
ENSCAFG00000009651	PPP1R15B	1327.85	0.278135	0.107286	2.59246	0.00952911	0.035869	0.745951	protein_coding
ENSCAFG00000009681	SYS1	67.1818	0.910435	0.302557	3.00913	0.00261994	0.0090461	1.08689	protein_coding
ENSCAFG00000009684	DBNDD2	154.877	1.45057	0.290218	4.9982	5.78693e-07	8.04924e-06	1.04972	protein_coding
ENSCAFG00000009687	PIGT	1431.63	2.30828	0.327789	7.04198	1.89528e-12	2.77778e-10	0.683173	protein_coding
ENSCAFG00000009691	AP2A2	784.823	0.710072	0.120556	5.88997	3.86258e-09	1.56452e-07	0.733797	protein_coding
ENSCAFG00000009692		210.913	1.14712	0.175098	6.55132	5.70306e-11	3.67148e-09	1.0106	protein_coding
ENSCAFG00000009698	NDUFB8	453.941	0.539664	0.165202	3.26669	0.00108812	0.00495048	0.94116	protein_coding
ENSCAFG00000009720	CYFIP1	387.032	1.00833	0.153059	6.58785	4.46248e-11	3.1637e-09	0.934921	protein_coding
ENSCAFG00000009742	MRPL43	72.3891	0.560357	0.226765	2.47109	0.0134703	0.0412402	0.885779	protein_coding
ENSCAFG00000009746		478.656	0.374967	0.150783	2.4868	0.0128899	0.0384225	0.927771	protein_coding
ENSCAFG00000009762	ACAD8	187.925	0.478026	0.150478	3.17671	0.00148957	0.0058003	1.06137	protein_coding
ENSCAFG00000009766	NA	136.305	0.769131	0.220235	3.49231	0.000478858	0.00217904	1.11073	NA
ENSCAFG00000009773	NEDD9	1357.61	0.523645	0.156806	3.33944	0.000839464	0.00485273	0.745951	protein_coding
ENSCAFG00000009782	PRICKLE1	37.9721	1.73406	0.498602	3.47784	0.000505469	0.00199336	1.30656	protein_coding
ENSCAFG00000009784	SLC22A15	40.9349	1.51435	0.342924	4.416	1.00544e-05	8.53205e-05	1.13486	protein_coding
ENSCAFG00000009795	ATP1A1	1653.13	0.599852	0.16346	3.66971	0.000242823	0.00166753	0.776376	protein_coding
ENSCAFG00000009800		121.642	0.965498	0.280876	3.43745	0.000587223	0.00246488	1.1752	protein_coding
ENSCAFG00000009809	PHACTR1	225.356	1.07667	0.177666	6.06004	1.36084e-09	5.13805e-08	1.0106	protein_coding
ENSCAFG00000009819	CTSA	1365.98	0.715204	0.121606	5.88132	4.07003e-09	1.60479e-07	0.745951	protein_coding
ENSCAFG00000009822	HTATIP2	340.86	0.693882	0.19499	3.55855	0.000372909	0.00204622	0.934921	protein_coding
ENSCAFG00000009827	TBC1D7	276.894	0.635211	0.191485	3.31728	0.000908976	0.00401439	1.01247	protein_coding
ENSCAFG00000009838	SIRT5	181.648	0.78536	0.233447	3.36418	0.000767703	0.00321202	1.11733	protein_coding
ENSCAFG00000009858	VTCN1	21.6815	1.6438	0.632209	2.6001	0.00931977	0.0217202	1.34362	protein_coding
ENSCAFG00000009869	EHD4	577.813	0.408664	0.162422	2.51606	0.0118675	0.0399347	0.812449	protein_coding
ENSCAFG00000009873	MAN1A2	1342.38	0.707895	0.254647	2.7799	0.00543754	0.0218952	0.776376	protein_coding
ENSCAFG00000009876	NA	7375.55	0.748316	0.117104	6.39017	1.65703e-10	1.24069e-08	0.683173	NA
ENSCAFG00000009881	ALAS1	897.768	1.4402	0.324984	4.43159	9.35387e-06	0.000115733	0.733797	protein_coding
ENSCAFG00000009883	TENT5C	2956.94	4.16374	0.394303	10.5597	4.57924e-26	1.05146e-22	0.683173	protein_coding
ENSCAFG00000009886	GDAP2	473.429	0.564097	0.205724	2.74201	0.00610644	0.020562	0.940706	protein_coding
ENSCAFG00000009887	CD47	810.299	0.499604	0.160248	3.11768	0.00182278	0.00851698	0.812449	protein_coding
ENSCAFG00000009897	POLL	116.802	0.778221	0.187596	4.14839	3.34821e-05	0.000250829	1.04407	protein_coding
ENSCAFG00000009902	NA	411.663	0.68807	0.157716	4.36271	1.2846e-05	0.000122425	0.94116	NA
ENSCAFG00000009903	MYLIP	872.325	0.724401	0.206749	3.50377	0.000458729	0.00297465	0.733797	protein_coding
ENSCAFG00000009904	DPCD	56.8618	1.52368	0.371678	4.09947	4.14101e-05	0.000267406	1.19535	protein_coding
ENSCAFG00000009905	MMP9	46.5898	1.79669	0.675494	2.65982	0.00781834	0.0215899	1.13486	protein_coding
ENSCAFG00000009913	ADCY7	526.308	0.587797	0.186355	3.15419	0.00160945	0.00687209	0.934291	protein_coding
ENSCAFG00000009917		100.26	0.767787	0.178343	4.3051	1.66907e-05	0.000161227	0.885779	protein_coding
ENSCAFG00000009919	NA	656.994	0.434289	0.128747	3.37319	0.000743033	0.00443828	0.733797	NA
ENSCAFG00000009934	ATXN1	342.64	0.493766	0.15424	3.20129	0.00136814	0.00604329	0.927771	protein_coding
ENSCAFG00000009939	SUDS3	1149.89	0.359904	0.146816	2.4514	0.0142302	0.0495079	0.745951	protein_coding
ENSCAFG00000009945	ABHD14B	113.501	0.7558	0.268431	2.81562	0.00486831	0.01792	0.885779	protein_coding
ENSCAFG00000009955	SNX19	602.258	0.325108	0.110438	2.9438	0.00324206	0.0149011	0.733797	protein_coding
ENSCAFG00000009960	TOLLIP	560.114	0.610113	0.158378	3.85227	0.000117029	0.000676886	1.10017	protein_coding
ENSCAFG00000010003	MOB2	190.565	0.514282	0.210727	2.44052	0.0146663	0.0366237	1.11733	protein_coding
ENSCAFG00000010023		19.9546	1.40389	0.548516	2.55943	0.0104843	0.0262818	1.20161	protein_coding
ENSCAFG00000010047	MARCHF6	1004.74	0.361941	0.111813	3.23701	0.0012079	0.00652107	0.746311	protein_coding
ENSCAFG00000010052	CTSD	2440.36	1.95966	0.249579	7.85187	4.09888e-15	1.17483e-12	0.746311	protein_coding
ENSCAFG00000010086		262.739	0.45403	0.137655	3.29832	0.000972656	0.00426418	1.00698	protein_coding
ENSCAFG00000010090	IGF2	44.7996	1.77204	0.519544	3.41076	0.000647828	0.0026404	1.19535	protein_coding
ENSCAFG00000010095	ATP6V1B2	934.03	0.519537	0.207005	2.50978	0.0120806	0.0425878	0.76305	protein_coding
ENSCAFG00000010100	TEX264	181.116	0.920636	0.195536	4.70827	2.49826e-06	2.63739e-05	1.11073	protein_coding
ENSCAFG00000010121	CD81	1271.31	1.64654	0.178609	9.21868	3.00789e-20	2.37987e-17	0.775808	protein_coding
ENSCAFG00000010127	SNRPN	478.252	0.658096	0.139243	4.72624	2.28715e-06	2.82376e-05	0.94116	protein_coding
ENSCAFG00000010131	GBF1	1043.31	0.679489	0.159927	4.24875	2.14963e-05	0.000222704	0.776376	protein_coding
ENSCAFG00000010132	APLP2	2008.23	2.35269	0.306714	7.67063	1.71153e-14	4.21063e-12	0.683173	protein_coding
ENSCAFG00000010178	CHCHD2	840.497	0.615068	0.176213	3.49048	0.000482146	0.00284548	0.812841	protein_coding
ENSCAFG00000010192	RNF144B	78.1483	0.80001	0.269211	2.97168	0.00296177	0.0103303	1.04972	protein_coding
ENSCAFG00000010193	GUSB	756.171	1.02002	0.152904	6.67101	2.54056e-11	1.66493e-09	1.10017	protein_coding
ENSCAFG00000010203	GCN1	1969.14	0.517146	0.17266	2.99517	0.00274292	0.0137692	0.683173	protein_coding
ENSCAFG00000010210	ACTR1A	796.765	0.563993	0.126652	4.45311	8.46363e-06	0.000106779	0.733797	protein_coding
ENSCAFG00000010224		248.742	0.411298	0.131566	3.12617	0.00177101	0.0070428	0.998543	protein_coding
ENSCAFG00000010228	C2CD2	67.8182	0.866768	0.323181	2.68199	0.00731851	0.0202287	1.15091	protein_coding
ENSCAFG00000010231	KCNQ1	28.8393	1.37889	0.404663	3.40751	0.000655592	0.00241554	1.34434	protein_coding
ENSCAFG00000010232	TRIM8	502.26	0.734726	0.186252	3.94481	7.98649e-05	0.000566056	0.934291	protein_coding
ENSCAFG00000010234	ITFG1	367.574	0.648879	0.182521	3.55509	0.000377853	0.0020591	0.940706	protein_coding
ENSCAFG00000010261	EIF2D	358.183	0.354855	0.147105	2.41225	0.0158543	0.0449769	0.934921	protein_coding
ENSCAFG00000010265	SLC35C2	244.115	1.11571	0.189813	5.87791	4.15481e-09	1.28541e-07	0.998543	protein_coding
ENSCAFG00000010269	MANF	631.769	1.59927	0.339411	4.71191	2.45412e-06	3.58376e-05	0.76305	protein_coding
ENSCAFG00000010271	CARS1	464.753	1.14684	0.282616	4.05793	4.95091e-05	0.000380704	0.940706	protein_coding
ENSCAFG00000010274	CHI3L1	418.878	5.26101	0.764883	6.87819	6.06171e-12	5.76088e-10	0.934291	protein_coding
ENSCAFG00000010281	MAPKAPK3	148.347	0.873282	0.242037	3.60805	0.000308506	0.00156808	1.06137	protein_coding
ENSCAFG00000010285	ABCG1	389.184	1.06629	0.255531	4.17285	3.0081e-05	0.000250129	0.94116	protein_coding
ENSCAFG00000010296	HEMK1	82.9039	0.530315	0.191609	2.7677	0.00564539	0.0176706	1.04407	protein_coding
ENSCAFG00000010313	ELMO2	565.407	0.620061	0.176958	3.50399	0.000458334	0.00273093	0.812841	protein_coding
ENSCAFG00000010314	SRSF9	418.32	0.684768	0.161107	4.25039	2.13402e-05	0.000190248	0.934291	protein_coding
ENSCAFG00000010318	DYNLL1	129.885	1.01547	0.296907	3.42017	0.000625809	0.00273064	1.11073	protein_coding
ENSCAFG00000010332	NA	114.553	1.52659	0.30674	4.97681	6.46414e-07	8.7551e-06	1.04972	NA
ENSCAFG00000010350	CYB5R1	77.3106	0.869936	0.261913	3.32147	0.000895441	0.00351657	1.1752	protein_coding
ENSCAFG00000010358	CD96	239.535	1.10044	0.377752	2.91312	0.00357835	0.0124737	1.00698	protein_coding
ENSCAFG00000010368	ADIPOR1	635.603	1.00938	0.15675	6.43944	1.19919e-10	8.81676e-09	0.733797	protein_coding
ENSCAFG00000010370	MS4A7	48.4571	1.62227	0.524643	3.09215	0.00198714	0.00619572	1.30656	protein_coding
ENSCAFG00000010377	RNF10	1075.27	0.538678	0.105686	5.09696	3.45153e-07	6.64659e-06	0.775808	protein_coding
ENSCAFG00000010385	NA	176.082	0.425984	0.122096	3.48892	0.00048497	0.00219994	1.11073	NA
ENSCAFG00000010390	AK2	330.922	0.517218	0.179522	2.88108	0.00396316	0.013522	1.01247	protein_coding
ENSCAFG00000010397	IRS1	544.851	3.59735	0.430236	8.36134	6.20077e-17	2.66807e-14	0.76305	pseudogene
ENSCAFG00000010404	RNF19B	485.438	0.774533	0.232707	3.32836	0.000873581	0.00412214	0.94116	protein_coding
ENSCAFG00000010407	TJP1	235.409	1.16681	0.287894	4.0529	5.05869e-05	0.000365854	1.00624	protein_coding
ENSCAFG00000010408	MLEC	564.343	0.849837	0.270646	3.14003	0.00168931	0.0062455	1.10017	protein_coding
ENSCAFG00000010421	DCPS	241.806	0.530085	0.161281	3.28672	0.00101361	0.00440435	1.0106	protein_coding
ENSCAFG00000010431	CACNA2D2	42.2752	1.95435	0.759611	2.57283	0.0100869	0.0237718	1.30656	protein_coding
ENSCAFG00000010433	ARF1	389.235	1.04722	0.194337	5.38867	7.09802e-08	1.47677e-06	0.94116	protein_coding
ENSCAFG00000010448	NA	130.705	1.1089	0.250982	4.41826	9.94987e-06	8.90049e-05	1.06137	NA
ENSCAFG00000010449	FOXRED1	317.585	0.675316	0.15853	4.25987	2.04545e-05	0.000172054	1.00624	protein_coding
ENSCAFG00000010469	CD200	71.3698	1.1665	0.286759	4.06788	4.74433e-05	0.000278915	1.30656	protein_coding
ENSCAFG00000010474	SRPRA	1957.03	1.64325	0.262828	6.25219	4.04725e-10	2.62188e-08	0.683173	protein_coding
ENSCAFG00000010478	CTTN	434.685	1.2882	0.223824	5.75541	8.64303e-09	2.45331e-07	0.934921	protein_coding
ENSCAFG00000010479	FAM118B	126.566	0.515081	0.144328	3.56882	0.000358588	0.00163182	1.1752	protein_coding
ENSCAFG00000010481	YARS1	896.916	1.02303	0.238114	4.29637	1.73618e-05	0.000189628	0.76305	protein_coding
ENSCAFG00000010483	STN1	236.847	1.92496	0.353154	5.45077	5.01516e-08	1.0239e-06	1.01247	protein_coding
ENSCAFG00000010484	PKP2	52.3392	0.85857	0.259635	3.30684	0.000943563	0.0037707	1.13486	protein_coding
ENSCAFG00000010495		201.026	0.539832	0.220933	2.44342	0.0145487	0.0379754	1.06137	protein_coding
ENSCAFG00000010511	OASL	427.524	1.23008	0.258231	4.76349	1.90272e-06	2.40977e-05	0.940706	protein_coding
ENSCAFG00000010518	PKNOX1	91.7624	0.638794	0.196302	3.25414	0.00113737	0.00471622	1.04407	protein_coding
ENSCAFG00000010544	PPFIA1	722.539	0.540532	0.184313	2.93269	0.00336039	0.0148752	0.76305	protein_coding
ENSCAFG00000010545	RNPEP	391.908	0.585601	0.188814	3.10147	0.00192562	0.007916	0.94116	protein_coding
ENSCAFG00000010567	BSDC1	757.284	0.577633	0.0891259	6.4811	9.10579e-11	6.52194e-09	0.812841	protein_coding
ENSCAFG00000010571	DAPP1	439.222	1.2998	0.228205	5.69576	1.22824e-08	3.31388e-07	0.927771	protein_coding
ENSCAFG00000010575	SELENOS	276.574	1.4739	0.264001	5.58292	2.36516e-08	5.43114e-07	1.00624	protein_coding
ENSCAFG00000010578	TMEM115	110.768	1.12315	0.175127	6.41332	1.42383e-10	7.55026e-09	1.04407	protein_coding
ENSCAFG00000010579	CHSY1	523.236	1.16089	0.231423	5.01633	5.26677e-07	8.13941e-06	0.94116	protein_coding
ENSCAFG00000010590	NPRL2	238.023	0.603144	0.150176	4.01624	5.91352e-05	0.000420779	0.998543	protein_coding
ENSCAFG00000010594	LRRK1	1018.22	0.651805	0.11279	5.7789	7.51887e-09	2.55751e-07	0.775808	protein_coding
ENSCAFG00000010599	HYAL1	54.628	1.14099	0.350431	3.25597	0.00113007	0.00437411	1.13486	protein_coding
ENSCAFG00000010614	HSF2BP	51.4325	0.581165	0.230572	2.52054	0.0117175	0.0298766	1.15091	protein_coding
ENSCAFG00000010615	H2AZ1	521.067	0.955149	0.337501	2.83007	0.00465382	0.0165811	0.927771	protein_coding
ENSCAFG00000010627	RASSF1	147.771	0.552853	0.180849	3.05698	0.00223577	0.00809459	1.06137	protein_coding
ENSCAFG00000010630	COBLL1	427.505	0.848446	0.274854	3.08689	0.0020226	0.0082312	0.94116	protein_coding
ENSCAFG00000010642	CSTB	245.467	0.88246	0.281497	3.13489	0.00171919	0.00682237	1.00698	protein_coding
ENSCAFG00000010651	NA	10.0727	1.33234	0.545642	2.44179	0.0146148	0.0447499	0.867178	NA
ENSCAFG00000010654	AGPAT3	163.739	0.533743	0.204109	2.615	0.00892286	0.0245379	1.11073	protein_coding
ENSCAFG00000010657	HYAL2	89.5597	0.937614	0.248387	3.77481	0.000160132	0.000836032	1.1752	protein_coding
ENSCAFG00000010661	XPNPEP1	566.167	0.372113	0.120268	3.09403	0.00197456	0.00910859	0.812449	protein_coding
ENSCAFG00000010667	SIDT1	183.106	1.69353	0.407905	4.15177	3.29917e-05	0.000234722	1.11733	protein_coding
ENSCAFG00000010669	TRAPPC10	759.888	0.354567	0.093594	3.78835	0.000151649	0.00107949	0.812841	protein_coding
ENSCAFG00000010670	ZNF496	100.396	0.892746	0.282837	3.15639	0.00159733	0.00565219	1.1752	protein_coding
ENSCAFG00000010672	HYAL3	75.5206	1.05935	0.264598	4.00364	6.2375e-05	0.000482604	0.885779	protein_coding
ENSCAFG00000010706	MXI1	534.09	1.39322	0.237127	5.87541	4.21804e-09	1.6664e-07	0.733797	protein_coding
ENSCAFG00000010710	KCTD3	1180.77	1.04307	0.251216	4.15209	3.29451e-05	0.00035349	0.683173	protein_coding
ENSCAFG00000010711	ATP6V1A	891.006	0.751529	0.181573	4.139	3.48825e-05	0.000349364	0.733797	protein_coding
ENSCAFG00000010715	TXLNA	1228.32	0.255374	0.0818888	3.11855	0.00181743	0.00882349	0.776376	protein_coding
ENSCAFG00000010726	CLPTM1L	1692.14	1.75279	0.253901	6.90344	5.07597e-12	5.769e-10	0.776376	protein_coding
ENSCAFG00000010736	KCNJ2	41.3354	1.42161	0.454741	3.12619	0.00177088	0.00625483	1.15091	protein_coding
ENSCAFG00000010738	SEC22B	402.463	1.11325	0.202228	5.50492	3.69334e-08	8.45604e-07	0.934291	protein_coding
ENSCAFG00000010744	NAV1	106.855	0.73299	0.274586	2.66944	0.00759774	0.0259086	0.885779	protein_coding
ENSCAFG00000010757	CPT1A	494.994	0.909364	0.325237	2.796	0.00517395	0.0179202	0.94116	protein_coding
ENSCAFG00000010779	CISD2	98.7626	0.411767	0.181344	2.27064	0.0231685	0.0472088	1.28785	protein_coding
ENSCAFG00000010780	STT3A	2368.25	1.37543	0.309455	4.4447	8.80135e-06	0.000108746	0.746311	protein_coding
ENSCAFG00000010783	TMEM248	758.315	0.408931	0.16289	2.51047	0.012057	0.0404627	0.812449	protein_coding
ENSCAFG00000010793	SLC12A7	400.21	1.05948	0.279805	3.78649	0.000152787	0.000969253	0.934291	protein_coding
ENSCAFG00000010803	PDE4DIP	659.206	0.388141	0.127814	3.03677	0.00239129	0.00829808	1.10017	protein_coding
ENSCAFG00000010834	MVK	155.355	0.57384	0.140454	4.08559	4.39641e-05	0.0002985	1.11733	protein_coding
ENSCAFG00000010853	FBLN5	169.794	0.671614	0.251028	2.67545	0.0074628	0.0230676	1.00199	protein_coding
ENSCAFG00000010860	ERGIC2	341.702	0.691414	0.256782	2.69261	0.00708952	0.0234505	0.934921	protein_coding
ENSCAFG00000010868	GPAM	486.817	0.707848	0.199096	3.5553	0.000377548	0.00205819	0.940706	protein_coding
ENSCAFG00000010870	UBE3B	845.268	0.465185	0.0861207	5.40156	6.60656e-08	1.58131e-06	0.812449	protein_coding
ENSCAFG00000010873	EPRS1	3122.36	0.612984	0.229165	2.67486	0.0074761	0.0294718	0.745951	protein_coding
ENSCAFG00000010896	ARRDC4	389.996	1.07298	0.247062	4.34298	1.40566e-05	0.000132998	0.934921	protein_coding
ENSCAFG00000010906	INTS12	144.729	0.3549	0.143088	2.4803	0.0131271	0.0334958	1.11733	protein_coding
ENSCAFG00000010913	C18H11orf24	118.496	2.67214	0.444694	6.00893	1.86746e-09	5.88829e-08	1.1752	protein_coding
ENSCAFG00000010917	ARHGAP31	340.838	1.13057	0.195133	5.79383	6.87986e-09	2.02107e-07	0.927771	protein_coding
ENSCAFG00000010923		2212.84	1.17551	0.350856	3.35039	0.000806969	0.00453751	0.776376	protein_coding
ENSCAFG00000010926	TMEM39A	248.203	1.19678	0.259259	4.61615	3.90928e-06	4.2029e-05	1.01247	protein_coding
ENSCAFG00000010939	MON1A	121.423	0.464756	0.162403	2.86174	0.00421322	0.0116886	1.28785	protein_coding
ENSCAFG00000010943	POGLUT1	504.546	0.408238	0.148758	2.7443	0.00606402	0.0205575	0.934921	protein_coding
ENSCAFG00000010948	PREX1	3911.41	0.731794	0.138033	5.30157	1.14809e-07	2.71611e-06	0.745951	protein_coding
ENSCAFG00000010949	SLC37A2	502.195	0.780094	0.241256	3.23347	0.00122296	0.00551567	0.927771	protein_coding
ENSCAFG00000010951	SDHA	800.225	0.360002	0.12178	2.95617	0.00311488	0.0132862	0.812841	protein_coding
ENSCAFG00000010956	PEF1	378.523	0.723871	0.146103	4.95452	7.25086e-07	1.07104e-05	0.934291	protein_coding
ENSCAFG00000010972	TCIRG1	337.78	0.990712	0.23563	4.20452	2.61636e-05	0.000223917	0.934921	protein_coding
ENSCAFG00000010987	SLC25A6	3501.02	0.404838	0.119958	3.37483	0.000738606	0.00435272	0.746311	protein_coding
ENSCAFG00000010992		47.3356	4.76694	0.978064	4.87385	1.09442e-06	1.33483e-05	1.08689	protein_coding
ENSCAFG00000010995	LGMN	914.849	1.4234	0.268045	5.31029	1.09449e-07	2.41664e-06	0.812449	protein_coding
ENSCAFG00000011015	SPATS2L	554.841	0.824101	0.215582	3.82269	0.000132006	0.00104646	0.733797	protein_coding
ENSCAFG00000011038	WIPI1	278.056	3.36874	0.411414	8.18819	2.65188e-16	7.65182e-14	0.998543	protein_coding
ENSCAFG00000011039	ITGB2	1630.56	1.17584	0.199802	5.88504	3.97967e-09	1.57903e-07	0.745951	protein_coding
ENSCAFG00000011044	PDCD6	300.702	0.524096	0.163116	3.21303	0.00131342	0.0055071	0.998543	protein_coding
ENSCAFG00000011049	FAM207A	93.6518	0.556528	0.235126	2.36694	0.017936	0.0454519	1.04407	protein_coding
ENSCAFG00000011056	ITPK1	291.271	0.680321	0.191861	3.5459	0.000391271	0.00200135	1.00698	protein_coding
ENSCAFG00000011067	DHRSX	117.013	0.929003	0.180597	5.14407	2.68855e-07	3.46741e-06	1.28785	protein_coding
ENSCAFG00000011070	ARSG	282.576	2.33523	0.372974	6.26111	3.8225e-10	1.79467e-08	1.01247	protein_coding
ENSCAFG00000011072	ERO1B	562.433	0.753797	0.238888	3.15544	0.00160257	0.00597822	1.10017	protein_coding
ENSCAFG00000011075	ZBED1	451.163	0.841493	0.166277	5.0608	4.17506e-07	6.66903e-06	0.934291	protein_coding
ENSCAFG00000011080	NA	1067.44	1.10745	0.128109	8.64459	5.4001e-18	3.00598e-15	0.745951	NA
ENSCAFG00000011081	ZMAT3	85.6018	0.564758	0.231851	2.43587	0.0148561	0.044609	0.885779	protein_coding
ENSCAFG00000011083	NDUFS8	342.809	0.8787	0.216909	4.05101	5.09967e-05	0.000392701	0.934921	protein_coding
ENSCAFG00000011086	SLC16A6	330.273	1.72328	0.384728	4.47921	7.49205e-06	7.42645e-05	0.998543	protein_coding
ENSCAFG00000011098		167.128	2.90943	0.561878	5.17804	2.24232e-07	3.38492e-06	1.11073	protein_coding
ENSCAFG00000011099	AMZ2	264.426	0.439657	0.165462	2.65715	0.00788049	0.0240468	1.00624	protein_coding
ENSCAFG00000011109	NDUFV1	785.065	0.677018	0.185581	3.64811	0.000264181	0.00172259	0.812449	protein_coding
ENSCAFG00000011120	DDX59	351.877	0.609294	0.180521	3.37519	0.000737639	0.00362358	0.934921	protein_coding
ENSCAFG00000011121		124.518	0.468038	0.175969	2.65977	0.00781938	0.0230676	1.04972	protein_coding
ENSCAFG00000011134		301.28	0.680468	0.218198	3.11859	0.00181721	0.00714059	1.00698	protein_coding
ENSCAFG00000011135	NPPC	7.70913	2.78832	1.03036	2.70616	0.00680659	0.0241845	0.862476	protein_coding
ENSCAFG00000011144	UNG	179.708	0.419131	0.167116	2.50803	0.0121408	0.0327706	1.06137	protein_coding
ENSCAFG00000011146	ABHD4	204.699	0.802616	0.170418	4.70968	2.4811e-06	2.73203e-05	1.06137	protein_coding
ENSCAFG00000011157	CASP7	523.438	0.51498	0.19214	2.68023	0.00735715	0.0240241	0.940706	protein_coding
ENSCAFG00000011160	LRRC58	205.766	0.529334	0.1656	3.19647	0.0013912	0.00553732	1.04972	protein_coding
ENSCAFG00000011171	ALDH3B1	63.9148	1.70775	0.518366	3.29448	0.000986049	0.00348991	1.30656	protein_coding
ENSCAFG00000011177	SLC7A7	55.4646	1.44362	0.310915	4.64313	3.43166e-06	3.00491e-05	1.30656	protein_coding
ENSCAFG00000011178	CD160	106.572	2.4175	0.614766	3.9324	8.41036e-05	0.000537963	1.04407	protein_coding
ENSCAFG00000011180	MXRA5	182.908	0.797281	0.32882	2.42467	0.0153222	0.0379777	1.11733	protein_coding
ENSCAFG00000011181	ARFGEF2	1936.84	0.640537	0.179458	3.56929	0.000357951	0.00238292	0.745951	protein_coding
ENSCAFG00000011187	PRKX	1841.86	0.381481	0.149523	2.55132	0.0107317	0.0395155	0.745951	protein_coding
ENSCAFG00000011191	MRPL52	145.373	0.526937	0.166734	3.16035	0.00157577	0.00585127	1.11073	protein_coding
ENSCAFG00000011196	NID1	141.04	1.16771	0.347439	3.3609	0.000776876	0.00324825	1.11733	protein_coding
ENSCAFG00000011197	MMP14	466.703	1.31107	0.225156	5.82294	5.78228e-09	1.76042e-07	0.934921	protein_coding
ENSCAFG00000011202	LRP10	870.546	0.58348	0.176848	3.29933	0.000969143	0.00533665	0.76305	protein_coding
ENSCAFG00000011204	NDUFB4	352.053	0.692275	0.217523	3.18254	0.0014599	0.00629596	0.940706	protein_coding
ENSCAFG00000011225		309.588	0.759362	0.152675	4.97372	6.56818e-07	9.14963e-06	1.01247	protein_coding
ENSCAFG00000011226	IP6K1	340.705	0.752586	0.130215	5.77956	7.48943e-09	2.14811e-07	0.94116	protein_coding
ENSCAFG00000011256	DNAAF5	165.506	0.633244	0.185453	3.41459	0.000638791	0.00277111	1.11073	protein_coding
ENSCAFG00000011278	PUDP	177.505	0.720638	0.192663	3.74041	0.000183721	0.00102613	1.04972	protein_coding
ENSCAFG00000011286	OSTC	714.06	1.06006	0.355293	2.98361	0.0028487	0.00961245	1.10017	protein_coding
ENSCAFG00000011287	STS	64.7082	0.941134	0.305087	3.0848	0.00203688	0.00631728	1.30656	protein_coding
ENSCAFG00000011295	PSMB5	410.077	0.859109	0.19888	4.31973	1.56221e-05	0.000146112	0.927771	protein_coding
ENSCAFG00000011301	CORO1C	853.435	0.218842	0.0795598	2.75067	0.00594744	0.0239634	0.76305	protein_coding
ENSCAFG00000011309	GET4	187.744	0.851748	0.183845	4.63296	3.60466e-06	3.58748e-05	1.11733	protein_coding
ENSCAFG00000011317	SELPLG	962.695	0.452029	0.115695	3.90705	9.34279e-05	0.000789425	0.733797	protein_coding
ENSCAFG00000011324	ISCU	395.054	0.599395	0.151712	3.95088	7.78658e-05	0.000557525	0.927771	protein_coding
ENSCAFG00000011332	MTARC2	34.9875	1.60531	0.431698	3.71859	0.000200341	0.00106783	1.08689	protein_coding
ENSCAFG00000011335	GNB4	125.343	0.930889	0.217469	4.28056	1.86427e-05	0.000177078	0.885779	protein_coding
ENSCAFG00000011348	AFAP1L2	111.166	0.887615	0.377413	2.35184	0.0186808	0.0467952	1.04972	protein_coding
ENSCAFG00000011349	GSTP1	290.904	1.4788	0.289692	5.10474	3.31254e-07	5.13177e-06	1.00698	protein_coding
ENSCAFG00000011356	VWA5A	1079.02	1.04539	0.220153	4.74847	2.04961e-06	3.38036e-05	0.683173	protein_coding
ENSCAFG00000011357	PEX11B	68.9782	0.538589	0.231661	2.3249	0.0200771	0.0415734	1.30656	protein_coding
ENSCAFG00000011370	CDK2AP2	191.537	1.18936	0.169203	7.0292	2.07715e-12	2.20733e-10	1.00199	protein_coding
ENSCAFG00000011379	FICD	428.204	2.59414	0.365301	7.10138	1.23521e-12	1.47054e-10	0.94116	protein_coding
ENSCAFG00000011383	CMKLR1	29.0115	1.71978	0.443331	3.87921	0.000104795	0.000574553	1.20161	protein_coding
ENSCAFG00000011405	TXNIP	5861.05	0.844702	0.218402	3.86765	0.000109888	0.000861687	0.776376	protein_coding
ENSCAFG00000011449	APEH	355.497	0.285302	0.112516	2.53566	0.0112237	0.0340598	0.934921	protein_coding
ENSCAFG00000011462	CFI	161.9	1.13643	0.325419	3.49219	0.000479074	0.00217904	1.11073	protein_coding
ENSCAFG00000011490	RNF114	354.307	0.29971	0.120783	2.48139	0.0130869	0.0389032	0.927771	protein_coding
ENSCAFG00000011493	TCTA	24.9582	0.742542	0.319898	2.32118	0.0202772	0.0486595	1.08689	protein_coding
ENSCAFG00000011495	GPX1	1629.18	1.05575	0.168679	6.25893	3.87622e-10	2.51898e-08	0.683173	protein_coding
ENSCAFG00000011516	TOMM20	284.604	1.20639	0.210553	5.72961	1.00662e-08	2.60901e-07	1.01247	protein_coding
ENSCAFG00000011525	ISG20	215.087	1.90503	0.313501	6.07664	1.22724e-09	4.76682e-08	1.01247	protein_coding
ENSCAFG00000011526	YOD1	107.08	0.391662	0.158239	2.47512	0.013319	0.0302295	1.28785	protein_coding
ENSCAFG00000011535	TMEM134	277.922	0.932961	0.203749	4.57898	4.6725e-06	4.8785e-05	1.0106	protein_coding
ENSCAFG00000011538	SCN3B	15.1517	1.75837	0.691566	2.54259	0.0110034	0.0249552	1.34362	protein_coding
ENSCAFG00000011550	PFKFB2	134.963	0.762856	0.215401	3.54156	0.000397769	0.00185598	1.11733	protein_coding
ENSCAFG00000011565	CORO1B	2159.91	0.332186	0.128868	2.57771	0.00994561	0.0371047	0.745951	protein_coding
ENSCAFG00000011567	USP19	712.323	0.313025	0.127114	2.46256	0.0137949	0.0450253	0.812449	protein_coding
ENSCAFG00000011590	RPS6KB2	212.831	0.471879	0.189541	2.48959	0.0127889	0.0359351	0.998543	protein_coding
ENSCAFG00000011611	MSL3	408.766	0.432627	0.154442	2.80123	0.00509087	0.0177744	0.934291	protein_coding
ENSCAFG00000011612		472.371	0.392835	0.141519	2.77585	0.00550583	0.0189606	0.934921	protein_coding
ENSCAFG00000011615	GOLGB1	3809.12	0.736587	0.26001	2.83292	0.00461248	0.0191113	0.775808	protein_coding
ENSCAFG00000011651	THTPA	99.811	0.581813	0.175782	3.30985	0.000933447	0.00364099	1.1752	protein_coding
ENSCAFG00000011654	TIFA	170.038	0.562059	0.242714	2.31572	0.0205733	0.0481485	1.11733	protein_coding
ENSCAFG00000011655	SSH3	131.282	1.03835	0.191926	5.41017	6.29664e-08	1.19311e-06	1.06137	protein_coding
ENSCAFG00000011663	MECR	124.697	0.465514	0.174039	2.67477	0.00747804	0.0187334	1.28785	protein_coding
ENSCAFG00000011687	ANKRD13D	161.936	0.609089	0.213955	2.84681	0.00441595	0.01368	1.11073	protein_coding
ENSCAFG00000011716	UBASH3B	365.715	0.808439	0.186962	4.32408	1.53167e-05	0.000141877	0.94116	protein_coding
ENSCAFG00000011725	ATRNL1	148.774	1.09892	0.309348	3.55236	0.000381786	0.00196829	1.00199	protein_coding
ENSCAFG00000011750	RAB9A	334.879	0.375461	0.153437	2.447	0.0144052	0.0419131	0.927771	protein_coding
ENSCAFG00000011758	TPST2	848.427	1.51781	0.226804	6.69216	2.19904e-11	2.10103e-09	0.733797	protein_coding
ENSCAFG00000011760	POLG	838.27	0.450162	0.137773	3.26743	0.00108531	0.00586289	0.76305	protein_coding
ENSCAFG00000011772	EGLN1	541.492	0.694363	0.114222	6.07905	1.20899e-09	4.45818e-08	1.10017	protein_coding
ENSCAFG00000011777	APH1A	217.976	0.477947	0.190326	2.5112	0.012032	0.0339488	1.00698	protein_coding
ENSCAFG00000011784	ERN1	790.366	2.33296	0.298776	7.80838	5.79278e-15	1.5061e-12	0.733797	protein_coding
ENSCAFG00000011795	SLAMF8	35.5328	2.31228	0.529678	4.36544	1.26866e-05	9.20029e-05	1.30656	protein_coding
ENSCAFG00000011797	EXOC8	257.256	0.273098	0.112806	2.42095	0.01548	0.0414089	1.01247	protein_coding
ENSCAFG00000011802	ICAM2	461.083	0.647007	0.147648	4.3821	1.17539e-05	0.000114028	0.940706	protein_coding
ENSCAFG00000011821	TAGLN2	1931.57	0.556175	0.142828	3.89401	9.86e-05	0.000787781	0.776376	protein_coding
ENSCAFG00000011826	CERS6	184.106	1.21019	0.296497	4.08163	4.47202e-05	0.000315909	1.06137	protein_coding
ENSCAFG00000011846	QARS1	1730.44	0.407949	0.119895	3.40254	0.000667625	0.00430206	0.683173	protein_coding
ENSCAFG00000011849	TTC28	186.43	0.72176	0.2177	3.31539	0.000915163	0.00392109	1.04972	protein_coding
ENSCAFG00000011879	MOSPD2	673.974	1.09808	0.258058	4.25518	2.08878e-05	0.00022046	0.76305	protein_coding
ENSCAFG00000011895	PTAFR	38.6141	1.20833	0.398141	3.03494	0.00240585	0.00842332	1.08689	protein_coding
ENSCAFG00000011896	DCAF11	421.038	0.340056	0.126471	2.68881	0.00717069	0.0235228	0.940706	protein_coding
ENSCAFG00000011898	SLC19A1	227.762	0.406026	0.165708	2.45025	0.0142758	0.0389437	1.0106	protein_coding
ENSCAFG00000011911	COL6A1	133.193	0.943129	0.40443	2.33199	0.019701	0.0464599	1.11733	protein_coding
ENSCAFG00000011924	PSME1	1142.91	0.258904	0.0987229	2.62253	0.00872788	0.0333708	0.745951	protein_coding
ENSCAFG00000011930	CCNDBP1	267.355	0.352317	0.150232	2.34515	0.0190195	0.0489501	1.01247	protein_coding
ENSCAFG00000011934	ARHGEF12	825.285	1.48919	0.199579	7.46165	8.54468e-14	1.53719e-11	0.812841	protein_coding
ENSCAFG00000011951		296.362	0.791485	0.252288	3.13723	0.00170549	0.00677611	1.00624	protein_coding
ENSCAFG00000011954	XBP1	5093.49	2.90677	0.355996	8.16518	3.20952e-16	1.16815e-13	0.745951	protein_coding
ENSCAFG00000011963	TLCD5	107.02	1.63465	0.595216	2.74631	0.00602706	0.0186409	1.04407	protein_coding
ENSCAFG00000011966	PSME2	1216.36	0.427597	0.145482	2.93917	0.00329092	0.0148899	0.745951	protein_coding
ENSCAFG00000011969	DALRD3	117.349	0.452781	0.168054	2.69426	0.00705442	0.021245	1.04407	protein_coding
ENSCAFG00000011970	PARP14	831.898	0.467059	0.16765	2.78592	0.00533757	0.0226246	0.733797	protein_coding
ENSCAFG00000011989	SLC49A4	134.784	1.31122	0.216393	6.05941	1.36618e-09	4.82358e-08	1.11073	protein_coding
ENSCAFG00000011995	THEMIS2	628.133	0.728318	0.169032	4.30876	1.6417e-05	0.000180587	0.76305	protein_coding
ENSCAFG00000012001	ARL4C	114.393	0.932164	0.292948	3.18202	0.00146253	0.00579393	1.04407	protein_coding
ENSCAFG00000012007	NA	496.417	0.568288	0.171627	3.31117	0.000929055	0.00434292	0.94116	NA
ENSCAFG00000012015	MCM3AP	944.955	0.248567	0.0686694	3.61976	0.000294877	0.00188517	0.812841	protein_coding
ENSCAFG00000012020	TRIM27	857.378	0.657564	0.116001	5.66858	1.43986e-08	4.26243e-07	0.812449	protein_coding
ENSCAFG00000012044	ADAMTSL4	33.6656	1.42441	0.560074	2.54326	0.0109823	0.0254544	1.30656	protein_coding
ENSCAFG00000012046	IFI6	5.33639	1.95677	0.836475	2.33931	0.0193195	0.0437718	1.17932	protein_coding
ENSCAFG00000012051	PDIA5	621.155	2.66027	0.36159	7.35715	1.87884e-13	3.09993e-11	0.812449	protein_coding
ENSCAFG00000012052	IDH2	1731.09	1.32926	0.307654	4.32064	1.55579e-05	0.000175812	0.746311	protein_coding
ENSCAFG00000012070	FGR	563.717	1.51426	0.275645	5.49351	3.94017e-08	1.00541e-06	0.812449	protein_coding
ENSCAFG00000012071		772.006	0.80482	0.192832	4.17369	2.99703e-05	0.000307634	0.733797	protein_coding
ENSCAFG00000012072	SEC22A	104.393	0.469653	0.2002	2.34592	0.0189802	0.0432994	1.1752	protein_coding
ENSCAFG00000012081	PC	86.6834	0.50273	0.178263	2.82016	0.00479992	0.0177051	0.885779	protein_coding
ENSCAFG00000012082	SEMA4B	61.0674	0.662653	0.280647	2.36116	0.018218	0.0413063	1.19535	protein_coding
ENSCAFG00000012086	CTSS	3069.22	1.37528	0.218066	6.3067	2.85055e-10	1.75692e-08	0.776376	protein_coding
ENSCAFG00000012093	CTSK	778.981	1.98497	0.385402	5.1504	2.59933e-07	5.01319e-06	0.812449	protein_coding
ENSCAFG00000012096	FAM126B	277.467	0.272598	0.108361	2.51564	0.0118815	0.0335116	1.0106	protein_coding
ENSCAFG00000012097	NEDD8	176.775	0.521214	0.152231	3.42383	0.000617458	0.00294016	1.00199	protein_coding
ENSCAFG00000012099	CIB1	384.74	0.60422	0.167054	3.61692	0.000298128	0.00168632	0.94116	protein_coding
ENSCAFG00000012105	GALNT2	426.808	0.707095	0.170321	4.15155	3.30237e-05	0.00027068	0.940706	protein_coding
ENSCAFG00000012109	PRDX3	384.894	1.08138	0.271968	3.97611	7.0051e-05	0.000506962	0.934291	protein_coding
ENSCAFG00000012114	RHBDD3	88.8942	1.23922	0.214758	5.77031	7.91282e-09	1.88609e-07	1.1752	protein_coding
ENSCAFG00000012126	HYOU1	4518.52	2.11801	0.311276	6.80429	1.01547e-11	1.03817e-09	0.775808	protein_coding
ENSCAFG00000012130	CFLAR	950.342	0.412883	0.14068	2.9349	0.00333651	0.015255	0.733797	protein_coding
ENSCAFG00000012164	NCKIPSD	38.026	0.721328	0.270842	2.66328	0.00773834	0.0190513	1.30656	protein_coding
ENSCAFG00000012168	NA	355.92	0.328098	0.134635	2.43694	0.0148121	0.0423947	0.94116	NA
ENSCAFG00000012169	SYTL1	323.017	0.877757	0.194671	4.50894	6.5153e-06	6.48007e-05	1.01247	protein_coding
ENSCAFG00000012178	TMEM222	183.281	0.612314	0.172553	3.54855	0.000387362	0.00199336	1.00199	protein_coding
ENSCAFG00000012179	UNC45A	379.87	0.556282	0.132094	4.21126	2.53956e-05	0.000219161	0.934291	protein_coding
ENSCAFG00000012180	DVL3	635.874	0.537591	0.138483	3.882	0.0001036	0.000833762	0.76305	protein_coding
ENSCAFG00000012183	CTSZ	653.55	0.979953	0.152407	6.42986	1.27723e-10	6.64905e-09	1.10017	protein_coding
ENSCAFG00000012186	POLR1H	127.452	0.581497	0.202828	2.86694	0.00414455	0.0156276	0.885779	protein_coding
ENSCAFG00000012187	NLRX1	194.829	0.850935	0.173204	4.91289	8.97414e-07	1.10197e-05	1.11733	protein_coding
ENSCAFG00000012192	WDTC1	767.348	0.702444	0.158854	4.42194	9.78203e-06	8.54677e-05	1.10017	protein_coding
ENSCAFG00000012199	BAG3	56.6687	0.928313	0.35789	2.59385	0.00949077	0.0262912	1.08689	protein_coding
ENSCAFG00000012233		162.071	0.615315	0.243529	2.52666	0.0115153	0.031674	1.04972	protein_coding
ENSCAFG00000012234		1204.28	0.771472	0.189379	4.0737	4.62718e-05	0.000468506	0.683173	protein_coding
ENSCAFG00000012256	GOLT1B	391.582	0.62854	0.218767	2.8731	0.0040646	0.0148147	0.927771	protein_coding
ENSCAFG00000012257	AP2M1	1147.58	0.676303	0.134347	5.034	4.80354e-07	8.79414e-06	0.775808	protein_coding
ENSCAFG00000012259	MAN2A2	319.396	0.706919	0.179923	3.929	8.52994e-05	0.000559711	1.0106	protein_coding
ENSCAFG00000012269	C2CD2L	273.598	1.14079	0.193045	5.90946	3.43238e-09	1.09523e-07	1.01247	protein_coding
ENSCAFG00000012270	SEC23IP	1130.26	0.457813	0.171155	2.67484	0.00747654	0.0285653	0.775808	protein_coding
ENSCAFG00000012285	CERS2	193.302	0.423168	0.172873	2.44785	0.0143711	0.0362141	1.11073	protein_coding
ENSCAFG00000012298	FES	592.468	0.555888	0.22592	2.46055	0.0138723	0.035504	1.10017	protein_coding
ENSCAFG00000012301	TNS3	1448.46	2.34717	0.236357	9.93062	3.06332e-23	4.28812e-20	0.775808	protein_coding
ENSCAFG00000012302	DPAGT1	155.329	1.11712	0.257487	4.33854	1.43432e-05	0.000127908	1.00199	protein_coding
ENSCAFG00000012309	ANXA9	42.9992	1.99587	0.602247	3.31403	0.000919602	0.00365896	1.15091	protein_coding
ENSCAFG00000012326	MINDY1	181.888	1.15003	0.248861	4.62118	3.81561e-06	4.15468e-05	1.00199	protein_coding
ENSCAFG00000012329	UQCRC1	726.013	0.572849	0.174167	3.28908	0.00100515	0.0052223	0.812841	protein_coding
ENSCAFG00000012338	NENF	160.071	0.664449	0.209779	3.16738	0.00153818	0.00595353	1.06137	protein_coding
ENSCAFG00000012339	ATF3	108.111	1.74322	0.44303	3.93477	8.32749e-05	0.000450813	1.28785	protein_coding
ENSCAFG00000012340	ABCF3	302.203	0.716124	0.122379	5.85171	4.86552e-09	1.46179e-07	1.00624	protein_coding
ENSCAFG00000012342	HMBS	208.705	0.734311	0.213725	3.43577	0.000590878	0.00272902	1.04972	protein_coding
ENSCAFG00000012345	SEC24D	856.403	2.11707	0.368686	5.74221	9.34495e-09	2.95249e-07	0.812449	protein_coding
ENSCAFG00000012353	FURIN	556.819	0.970781	0.188483	5.1505	2.59789e-07	5.43289e-06	0.733797	protein_coding
ENSCAFG00000012361	ASCC2	507.655	0.340986	0.117736	2.89619	0.00377721	0.0137692	0.940706	protein_coding
ENSCAFG00000012366	VPS11	707.834	0.351315	0.0873196	4.02333	5.73817e-05	0.000525217	0.733797	protein_coding
ENSCAFG00000012380	SLC37A4	61.7099	0.794236	0.246671	3.21983	0.00128269	0.00502757	1.08689	protein_coding
ENSCAFG00000012383	TRAPPC4	105.063	0.619887	0.190023	3.26217	0.00110564	0.00416898	1.1752	protein_coding
ENSCAFG00000012392	CDC42SE1	522.673	0.285851	0.115948	2.46535	0.0136881	0.039866	0.940706	protein_coding
ENSCAFG00000012405	RBM14	515.803	0.422382	0.162799	2.59451	0.00947262	0.0297512	0.934921	protein_coding
ENSCAFG00000012409	KHNYN	248.418	0.561254	0.11615	4.83216	1.3506e-06	1.69057e-05	1.01247	protein_coding
ENSCAFG00000012420	MTMR3	544.592	0.277038	0.0943232	2.93711	0.00331287	0.0139322	0.812449	protein_coding
ENSCAFG00000012423	CCS	180.959	0.775807	0.178558	4.34485	1.39369e-05	0.000119771	1.04972	protein_coding
ENSCAFG00000012444	ALG3	126.101	0.557008	0.238716	2.33335	0.0196299	0.0489806	1.04407	protein_coding
ENSCAFG00000012457		103.22	0.995103	0.275128	3.61687	0.000298186	0.00139614	1.1752	protein_coding
ENSCAFG00000012460	SMYD2	332.924	0.60592	0.153027	3.95955	7.50914e-05	0.0005022	1.01247	protein_coding
ENSCAFG00000012478	PLEKHA5	106.373	0.977079	0.331562	2.94689	0.00320982	0.0110324	1.04972	protein_coding
ENSCAFG00000012510	PEX19	215.136	0.470722	0.144229	3.26372	0.0010996	0.00471206	1.0106	protein_coding
ENSCAFG00000012528	PSMA7	851.012	0.392107	0.132408	2.96135	0.00306292	0.0137692	0.76305	protein_coding
ENSCAFG00000012537	PHLDB1	135.394	1.47496	0.304329	4.84659	1.25603e-06	1.47005e-05	1.11073	protein_coding
ENSCAFG00000012544	COPA	2310.42	1.129	0.211469	5.33883	9.3548e-08	2.28342e-06	0.746311	protein_coding
ENSCAFG00000012554	PIP5K1A	694.247	0.36281	0.111979	3.23998	0.00119539	0.00470694	1.10017	protein_coding
ENSCAFG00000012557	NCSTN	523.357	0.835427	0.16742	4.99002	6.03726e-07	9.05627e-06	0.94116	protein_coding
ENSCAFG00000012572	ARCN1	3246.39	0.723225	0.188388	3.83901	0.00012353	0.000950522	0.776376	protein_coding
ENSCAFG00000012588	ROMO1	137.212	1.16611	0.216173	5.39435	6.87739e-08	1.3046e-06	1.04972	protein_coding
ENSCAFG00000012598	SLAMF7	1399.73	2.10926	0.277485	7.60135	2.93059e-14	6.29978e-12	0.746311	protein_coding
ENSCAFG00000012602	NA	386.551	0.431438	0.107694	4.00616	6.17146e-05	0.000456488	0.94116	NA
ENSCAFG00000012605	ZNF687	344.008	0.450487	0.136819	3.29257	0.000992772	0.00462557	0.934921	protein_coding
ENSCAFG00000012608	PSMD2	1420.79	0.472651	0.144298	3.27551	0.00105472	0.00583399	0.746311	protein_coding
ENSCAFG00000012612	GORASP2	485.487	0.582054	0.206546	2.81804	0.0048318	0.0169267	0.94116	protein_coding
ENSCAFG00000012619	MGST1	72.8611	1.38976	0.397409	3.49705	0.000470441	0.00226301	1.04407	protein_coding
ENSCAFG00000012625	ADRM1	612.873	0.483385	0.143361	3.37181	0.000746756	0.00445775	0.733797	protein_coding
ENSCAFG00000012635	NA	239.096	0.466479	0.183602	2.54071	0.0110627	0.0315653	1.01247	NA
ENSCAFG00000012638	DPP3	269.783	0.918169	0.17728	5.1792	2.22836e-07	3.63546e-06	1.00624	protein_coding
ENSCAFG00000012647	CD244	53.7046	1.71452	0.4821	3.55636	0.000376027	0.00181642	1.08689	protein_coding
ENSCAFG00000012657		686.319	1.43377	0.315222	4.54845	5.40429e-06	7.30687e-05	0.733797	protein_coding
ENSCAFG00000012667	CYBRD1	88.9646	1.76785	0.379383	4.6598	3.16515e-06	3.9198e-05	0.885779	protein_coding
ENSCAFG00000012674	ACADSB	444.801	0.710413	0.176037	4.0356	5.44628e-05	0.000417936	0.927771	protein_coding
ENSCAFG00000012675	SELENBP1	41.0943	1.01648	0.284355	3.57467	0.000350664	0.00157716	1.19535	protein_coding
ENSCAFG00000012680	RNPEPL1	645.425	0.651136	0.184556	3.52812	0.000418523	0.00275516	0.733797	protein_coding
ENSCAFG00000012683	TSTD1	80.2809	0.83522	0.231507	3.60776	0.000308855	0.00143645	1.1752	protein_coding
ENSCAFG00000012687	EIF4G1	3281.25	0.428523	0.149736	2.86185	0.00421181	0.0182741	0.746311	protein_coding
ENSCAFG00000012689	USF1	577.926	0.53165	0.143148	3.71398	0.000204022	0.0013853	0.812841	protein_coding
ENSCAFG00000012693	CABLES2	206.405	0.40127	0.164708	2.43624	0.0148406	0.0403908	1.00199	protein_coding
ENSCAFG00000012707	PSMB4	1153.02	0.953625	0.189011	5.04534	4.52707e-07	8.40025e-06	0.776376	protein_coding
ENSCAFG00000012717	QSOX1	635.933	1.27102	0.281371	4.51723	6.26533e-06	8.00564e-05	0.76305	protein_coding
ENSCAFG00000012723	NA	175.821	1.0426	0.31737	3.28513	0.00101935	0.00428154	1.04972	NA
ENSCAFG00000012726	PAFAH2	230.343	0.348694	0.137877	2.52902	0.0114381	0.0325303	1.0106	protein_coding
ENSCAFG00000012736	NIT1	99.612	0.457859	0.171991	2.6621	0.00776546	0.0229387	1.04972	protein_coding
ENSCAFG00000012741	PSMC5	189.551	0.457382	0.17002	2.69017	0.00714159	0.0203009	1.11733	protein_coding
ENSCAFG00000012754	UFC1	397.839	0.617506	0.113033	5.46304	4.68058e-08	1.02698e-06	0.940706	protein_coding
ENSCAFG00000012759	SLC17A9	453.749	2.58208	0.300787	8.58441	9.1306e-18	3.80641e-15	0.940706	protein_coding
ENSCAFG00000012772	YTHDF1	703.751	0.714983	0.167207	4.27603	1.90252e-05	0.000149231	1.10017	protein_coding
ENSCAFG00000012776	B4GAT1	71.2261	0.788607	0.207024	3.80925	0.000139391	0.000754584	1.15091	protein_coding
ENSCAFG00000012807	MUC20	57.708	1.50009	0.598186	2.50773	0.0121509	0.0277112	1.30656	protein_coding
ENSCAFG00000012811	PPOX	70.6119	0.911096	0.242267	3.76071	0.000169434	0.000890875	1.15091	protein_coding
ENSCAFG00000012815	ARFGAP1	467.936	0.552961	0.124061	4.45717	8.3047e-06	8.51337e-05	0.940706	protein_coding
ENSCAFG00000012827	TCN2	182.889	1.38908	0.336823	4.12405	3.72264e-05	0.000260268	1.11073	protein_coding
ENSCAFG00000012844	IL10RA	343.248	0.605265	0.225879	2.67959	0.00737117	0.0243104	0.927771	protein_coding
ENSCAFG00000012855	RAB1B	451.975	0.417069	0.137909	3.02423	0.00249266	0.00992183	0.927771	protein_coding
ENSCAFG00000012878	FCER1G	46.2249	1.25926	0.317734	3.96327	7.39309e-05	0.000435937	1.19535	protein_coding
ENSCAFG00000012882	TMEM50A	192.572	0.884478	0.232971	3.79652	0.000146742	0.000853626	1.04972	protein_coding
ENSCAFG00000012894	BUD23	520.607	0.267964	0.110412	2.42695	0.0152265	0.0435852	0.934291	protein_coding
ENSCAFG00000012896	CAMP	45.2887	3.04768	0.75774	4.02206	5.76912e-05	0.000330179	1.30656	protein_coding
ENSCAFG00000012913	HDLBP	5243.99	1.7178	0.277057	6.20018	5.63993e-10	3.55339e-08	0.683173	protein_coding
ENSCAFG00000012914	CLIC4	376.796	2.1805	0.30453	7.16022	8.05502e-13	1.00803e-10	0.934291	protein_coding
ENSCAFG00000012932	RHOBTB1	66.96	0.817325	0.195215	4.18679	2.82924e-05	0.000211572	1.08689	protein_coding
ENSCAFG00000012934	MAP3K3	438.747	0.363708	0.144105	2.52392	0.0116056	0.0352572	0.927771	protein_coding
ENSCAFG00000012938	MGAT1	751.841	1.59965	0.170476	9.38338	6.38918e-21	5.28437e-18	0.812841	protein_coding
ENSCAFG00000012948	OGFOD3	104.102	0.579552	0.201141	2.88133	0.00396007	0.0150459	0.885779	protein_coding
ENSCAFG00000012956	NIPAL3	154.826	1.06666	0.218716	4.87693	1.0775e-06	1.29448e-05	1.11073	protein_coding
ENSCAFG00000012963	MGP	82.7467	1.43119	0.539294	2.65381	0.00795879	0.0269381	0.885779	protein_coding
ENSCAFG00000012967	PCYT1A	233.075	0.856187	0.220764	3.87828	0.000105196	0.000664517	1.01247	protein_coding
ENSCAFG00000012984	H2AJ	31.596	1.09815	0.4023	2.72968	0.00633962	0.0188052	1.08689	protein_coding
ENSCAFG00000012989	H4-16	336.265	0.88582	0.374541	2.36508	0.0180261	0.0499097	0.934921	protein_coding
ENSCAFG00000012992	SDHC	213.964	0.75767	0.161066	4.7041	2.54987e-06	2.92287e-05	1.00624	protein_coding
ENSCAFG00000012993	NA	91.7832	0.937109	0.193783	4.83587	1.32564e-06	1.61494e-05	1.04972	NA
ENSCAFG00000012998	ACE	411.402	3.25827	0.565925	5.75742	8.54093e-09	2.45223e-07	0.927771	protein_coding
ENSCAFG00000013002	WDR45B	564.909	0.453467	0.101089	4.48583	7.2631e-06	8.57105e-05	0.812449	protein_coding
ENSCAFG00000013010	TBL2	228.015	1.42612	0.240129	5.93898	2.86801e-09	9.54465e-08	1.01247	protein_coding
ENSCAFG00000013012	THAP4	150.689	0.67637	0.163502	4.13677	3.5223e-05	0.000247531	1.11733	protein_coding
ENSCAFG00000013015		677.583	2.53887	0.315835	8.03858	9.08838e-16	2.67677e-13	0.812449	protein_coding
ENSCAFG00000013017	CYB561	142.929	0.950488	0.255027	3.72701	0.000193767	0.00111298	1.00199	protein_coding
ENSCAFG00000013026	HEATR5A	598.276	0.722848	0.198089	3.64911	0.000263149	0.00133157	1.10017	protein_coding
ENSCAFG00000013032	STK25	614.571	0.334524	0.131715	2.53976	0.0110929	0.0398373	0.76305	protein_coding
ENSCAFG00000013038	DHX30	617.173	0.398733	0.111176	3.58649	0.000335164	0.0021031	0.812841	protein_coding
ENSCAFG00000013054	ATG4B	330.142	0.528343	0.153826	3.43467	0.000593271	0.00281479	1.01247	protein_coding
ENSCAFG00000013063	TBCD	786.138	1.08941	0.162591	6.70034	2.07935e-11	1.44234e-09	1.10017	protein_coding
ENSCAFG00000013072	TPD52L2	149.738	0.622746	0.170696	3.64828	0.000264006	0.00138652	1.04972	protein_coding
ENSCAFG00000013073	FUCA1	1998.04	0.526824	0.099326	5.30399	1.13301e-07	2.68585e-06	0.746311	protein_coding
ENSCAFG00000013083	BANF1	127.166	0.830054	0.251006	3.30692	0.000943295	0.00366971	1.1752	lncRNA
ENSCAFG00000013084		134.193	0.453333	0.17202	2.63535	0.00840515	0.0242523	1.06137	protein_coding
ENSCAFG00000013085	HMGCL	232.419	0.438293	0.124647	3.51627	0.000437661	0.0022076	0.998543	protein_coding
ENSCAFG00000013093	SH2D1B	10.2509	3.74548	0.960917	3.89781	9.70648e-05	0.000708052	0.862476	protein_coding
ENSCAFG00000013102	GLUL	1075.85	1.3455	0.135273	9.94662	2.60897e-23	4.11284e-20	0.746311	protein_coding
ENSCAFG00000013112	METRNL	157.205	3.34488	0.436166	7.66882	1.7358e-14	3.05715e-12	1.00199	protein_coding
ENSCAFG00000013117	UAP1	539.14	1.27363	0.252778	5.03855	4.69076e-07	8.74888e-06	0.76305	protein_coding
ENSCAFG00000013153	FIBP	294.106	0.464553	0.163054	2.84907	0.00438478	0.0148384	0.998543	protein_coding
ENSCAFG00000013155	GALE	145.863	1.11487	0.300942	3.70458	0.000211738	0.00109424	1.11733	protein_coding
ENSCAFG00000013160	NPL	166.027	0.896168	0.278373	3.2193	0.00128502	0.00495093	1.11073	protein_coding
ENSCAFG00000013165	PRPF6	1310.25	0.263109	0.078894	3.33497	0.000853073	0.00475323	0.775808	protein_coding
ENSCAFG00000013191	NRP2	426.033	0.970768	0.244328	3.97321	7.09103e-05	0.000508947	0.94116	protein_coding
ENSCAFG00000013194	MAGEF1	68.7753	0.718213	0.224735	3.19582	0.00139434	0.00538395	1.08689	protein_coding
ENSCAFG00000013197	NSUN5	162.843	0.631735	0.214673	2.94277	0.00325285	0.0110492	1.06137	protein_coding
ENSCAFG00000013204	PTPRE	492.545	0.90992	0.152587	5.96329	2.47212e-09	9.06701e-08	0.934291	protein_coding
ENSCAFG00000013209	NA	320.513	0.471984	0.110574	4.26849	1.96804e-05	0.000165417	1.01247	NA
ENSCAFG00000013214	PDIA3	3436.8	1.11853	0.262934	4.25403	2.0996e-05	0.000218582	0.775808	protein_coding
ENSCAFG00000013216	MUS81	237.728	0.50691	0.160253	3.16318	0.00156054	0.00632744	0.998543	protein_coding
ENSCAFG00000013234	LAMC1	835.34	0.602642	0.248437	2.42574	0.0152773	0.0489806	0.812449	protein_coding
ENSCAFG00000013238	PTPN23	294.317	0.532572	0.151182	3.52273	0.000427131	0.0021409	1.01247	protein_coding
ENSCAFG00000013256	MRC2	158.439	0.911472	0.340286	2.67854	0.0073943	0.0217941	1.06137	protein_coding
ENSCAFG00000013258	SIK3	381.423	0.489896	0.123889	3.95432	7.67526e-05	0.000550921	0.927771	protein_coding
ENSCAFG00000013273	E2F2	109.558	1.26879	0.359215	3.53212	0.000412244	0.00170023	1.28785	protein_coding
ENSCAFG00000013277	NA	7.79783	1.63551	0.669354	2.44341	0.0145491	0.0397612	1.00407	NA
ENSCAFG00000013279	OTUB1	17.3793	2.008	0.51813	3.87548	0.000106414	0.00069751	0.964971	protein_coding
ENSCAFG00000013291	TCEA3	44.9249	0.970537	0.353831	2.74294	0.00608911	0.0173626	1.15091	protein_coding
ENSCAFG00000013314	NCF2	453.135	1.13771	0.236547	4.80967	1.5118e-06	1.99375e-05	0.940706	protein_coding
ENSCAFG00000013331	SRP54	1142.99	0.716121	0.249399	2.87138	0.00408682	0.017291	0.776376	protein_coding
ENSCAFG00000013353	MGST3	112.157	1.1996	0.199894	6.00118	1.95892e-09	5.66611e-08	1.28785	protein_coding
ENSCAFG00000013362	GPR1	25.4218	2.44922	0.784743	3.12105	0.00180207	0.00734909	0.964971	protein_coding
ENSCAFG00000013366		153.593	1.09442	0.264931	4.13097	3.6123e-05	0.000266294	1.04972	protein_coding
ENSCAFG00000013369	PRDX4	1584.64	2.9776	0.344497	8.64331	5.46052e-18	3.00598e-15	0.775808	protein_coding
ENSCAFG00000013377	SMIM10L1	20.5782	1.38397	0.519308	2.66502	0.00769831	0.0244052	0.964971	protein_coding
ENSCAFG00000013401	YBX3	159.381	0.801535	0.226995	3.53107	0.000413881	0.00210576	1.00199	protein_coding
ENSCAFG00000013410	RGL1	703.769	1.00553	0.180032	5.5853	2.33298e-08	6.42479e-07	0.812449	protein_coding
ENSCAFG00000013413		153.629	0.703533	0.173698	4.05032	5.11487e-05	0.00035349	1.06137	protein_coding
ENSCAFG00000013415	MAP3K11	135.736	0.842589	0.201759	4.17622	2.96389e-05	0.000216012	1.11073	protein_coding
ENSCAFG00000013420	ETV5	258.123	1.20096	0.199774	6.01163	1.83672e-09	6.69353e-08	1.00624	protein_coding
ENSCAFG00000013422	ALDH9A1	813.128	0.59547	0.146832	4.05546	5.00364e-05	0.000470523	0.733797	protein_coding
ENSCAFG00000013443	KLRA1	63.4129	3.03167	0.551609	5.49605	3.88399e-08	7.49117e-07	1.13486	protein_coding
ENSCAFG00000013453		18.2312	1.43677	0.593951	2.419	0.0155633	0.0331085	1.34362	protein_coding
ENSCAFG00000013459	KLRD1	186.013	1.30067	0.48436	2.68533	0.00724583	0.0206498	1.11073	protein_coding
ENSCAFG00000013478	EDEM3	1675.72	1.15465	0.301581	3.82865	0.00012885	0.00109039	0.683173	protein_coding
ENSCAFG00000013481	NA	1340.12	2.91507	0.308645	9.44474	3.56283e-21	3.36991e-18	0.746311	NA
ENSCAFG00000013483	TMEM120A	179.465	1.12175	0.232054	4.834	1.33817e-06	1.62873e-05	1.04972	protein_coding
ENSCAFG00000013490	NIBAN1	933.486	0.964711	0.243942	3.95468	7.66369e-05	0.000613416	0.812449	protein_coding
ENSCAFG00000013495	OLR1	29.5986	2.48081	0.913916	2.71448	0.00663791	0.0179909	1.20161	protein_coding
ENSCAFG00000013506	NFE2L2	621.509	0.891374	0.179022	4.97914	6.38681e-07	8.37171e-06	1.10017	protein_coding
ENSCAFG00000013531	NA	34.1058	0.876878	0.372834	2.35193	0.0186763	0.0439122	1.13486	NA
ENSCAFG00000013544	HSPB1	418.748	0.780529	0.305168	2.5577	0.0105366	0.0326073	0.927771	protein_coding
ENSCAFG00000013546	DNAJB11	936.913	1.25027	0.326631	3.82777	0.00012931	0.000950522	0.812449	protein_coding
ENSCAFG00000013549	YWHAG	279.673	0.547777	0.173744	3.15279	0.00161721	0.00652355	0.998543	protein_coding
ENSCAFG00000013552	SCYL1	368.146	0.719544	0.138281	5.20349	1.9558e-07	3.49316e-06	0.927771	protein_coding
ENSCAFG00000013601	MIA3	2090.62	0.587797	0.218389	2.69151	0.00711284	0.0273827	0.775808	protein_coding
ENSCAFG00000013612	KLRB1	41.7576	1.73462	0.418623	4.14362	3.41861e-05	0.000238924	1.13486	protein_coding
ENSCAFG00000013614	DTX2	275.36	0.427096	0.180994	2.35972	0.0182887	0.0476065	1.00624	protein_coding
ENSCAFG00000013617	IDH1	116.86	1.53318	0.308452	4.97056	6.67612e-07	8.9969e-06	1.04972	protein_coding
ENSCAFG00000013622	IGLV2-33	1735.12	3.45764	0.897272	3.85351	0.000116438	0.00100637	0.683173	protein_coding
ENSCAFG00000013633	B2M	30289.2	0.859439	0.18037	4.76487	1.88971e-06	3.14932e-05	0.683173	protein_coding
ENSCAFG00000013668		123.696	1.09745	0.280932	3.90647	9.36527e-05	0.000494301	1.28785	protein_coding
ENSCAFG00000013686	RAP1A	940.754	0.700744	0.208439	3.36187	0.000774177	0.00421458	0.812449	protein_coding
ENSCAFG00000013692	ADORA3	116.148	0.659861	0.239096	2.75981	0.00578349	0.0179515	1.04972	protein_coding
ENSCAFG00000013697	C17H1orf162	40.2409	1.36817	0.451221	3.03215	0.00242816	0.00786575	1.19535	protein_coding
ENSCAFG00000013698	ST6GAL1	1663.47	0.70358	0.132517	5.30934	1.10022e-07	2.80349e-06	0.683173	protein_coding
ENSCAFG00000013699	LRWD1	191.653	0.434852	0.151696	2.8666	0.00414905	0.0136168	1.04972	protein_coding
ENSCAFG00000013712	ALKBH4	95.49	0.645933	0.192372	3.35772	0.000785877	0.00291446	1.28785	protein_coding
ENSCAFG00000013713		135.489	0.579557	0.234883	2.46742	0.0136089	0.0359495	1.06137	protein_coding
ENSCAFG00000013735	ITGB3	114.943	1.68538	0.370014	4.55491	5.24076e-06	5.21721e-05	1.04972	protein_coding
ENSCAFG00000013763	LTF	498.476	3.48254	0.7537	4.62059	3.82658e-06	4.37509e-05	0.94116	protein_coding
ENSCAFG00000013769	SQOR	142.834	2.20317	0.310584	7.09363	1.30635e-12	1.47054e-10	1.00199	protein_coding
ENSCAFG00000013778	PLA2G4A	153.284	0.995706	0.223069	4.46367	8.05666e-06	7.55624e-05	1.04972	protein_coding
ENSCAFG00000013782	CCRL2	42.0224	1.32464	0.3403	3.89256	9.91938e-05	0.000575269	1.13486	protein_coding
ENSCAFG00000013783	CCR5	217.411	1.60846	0.308548	5.213	1.85815e-07	3.1255e-06	1.01247	protein_coding
ENSCAFG00000013786	CCR2	252.089	1.58995	0.357846	4.44311	8.86673e-06	8.50297e-05	1.00698	protein_coding
ENSCAFG00000013792	STARD5	64.7936	0.716461	0.237038	3.02255	0.00250653	0.00751292	1.30656	protein_coding
ENSCAFG00000013800	FIS1	400.353	0.464152	0.19002	2.44265	0.0145797	0.0423596	0.927771	protein_coding
ENSCAFG00000013805	CCR1	152.234	1.52737	0.230375	6.62991	3.35886e-11	2.10103e-09	1.11733	protein_coding
ENSCAFG00000013810	ZNHIT1	91.8602	0.455056	0.181434	2.50811	0.0121379	0.0379707	0.885779	protein_coding
ENSCAFG00000013815	XCR1	51.7045	0.907925	0.392896	2.31085	0.0208409	0.0496937	1.08689	protein_coding
ENSCAFG00000013826	SEC23A	583.029	0.840984	0.236778	3.55179	0.000382622	0.0023461	0.812449	protein_coding
ENSCAFG00000013830	CAPN1	824.374	0.449946	0.16918	2.65957	0.00782415	0.0285512	0.812449	protein_coding
ENSCAFG00000013851	FYCO1	742.043	0.385493	0.138739	2.77854	0.00546037	0.0211609	0.812449	protein_coding
ENSCAFG00000013854	TLNRD1	143.632	1.33182	0.299022	4.45392	8.43154e-06	7.45012e-05	1.11733	protein_coding
ENSCAFG00000013860	PLOD3	265.222	1.1841	0.172966	6.84589	7.60033e-12	6.47413e-10	1.0106	protein_coding
ENSCAFG00000013867	LRRC75B	116.749	1.35177	0.304455	4.43996	8.9974e-06	6.96564e-05	1.28785	protein_coding
ENSCAFG00000013869	NMT1	639.206	0.339998	0.131242	2.59061	0.00958055	0.0335557	0.812841	protein_coding
ENSCAFG00000013874	CXCR6	122.852	2.05725	0.485083	4.24102	2.22502e-05	0.000178231	1.04972	protein_coding
ENSCAFG00000013894	SOAT1	290.428	0.586532	0.242704	2.41666	0.0156638	0.0418557	1.0106	protein_coding
ENSCAFG00000013900	AP1S1	177.246	0.456601	0.177009	2.57953	0.00989339	0.0291231	1.00199	protein_coding
ENSCAFG00000013905		644.721	0.721641	0.265969	2.71326	0.00666255	0.0262912	0.76305	protein_coding
ENSCAFG00000013909	SERPINE1	96.6579	2.04983	0.701143	2.92356	0.00346058	0.0118018	1.04407	protein_coding
ENSCAFG00000013916	SYVN1	1563.97	1.09428	0.207903	5.2634	1.41412e-07	3.20755e-06	0.746311	protein_coding
ENSCAFG00000013917	HK1	876.825	0.386862	0.133784	2.8917	0.00383162	0.0157331	0.812449	protein_coding
ENSCAFG00000013928	MRPL49	104.802	0.388916	0.165234	2.35373	0.0185863	0.0396172	1.28785	protein_coding
ENSCAFG00000013940	CLEC4E	29.1518	3.35883	0.894602	3.75455	0.000173653	0.000877168	1.20161	protein_coding
ENSCAFG00000013963	BCO2	87.7335	1.38864	0.228565	6.07546	1.23635e-09	4.28029e-08	1.1752	protein_coding
ENSCAFG00000013964	VPS51	302.254	0.684734	0.140649	4.86839	1.12513e-06	1.46626e-05	0.998543	protein_coding
ENSCAFG00000013968	CD163	306.989	1.42587	0.577017	2.47111	0.0134694	0.0371922	1.00698	protein_coding
ENSCAFG00000013979	BCL2A1	1095.77	1.04817	0.278881	3.75848	0.000170948	0.00128302	0.746311	protein_coding
ENSCAFG00000013986		71.8566	1.06955	0.259176	4.12674	3.67935e-05	0.000252885	1.13486	protein_coding
ENSCAFG00000014007	SNX15	146.076	0.60021	0.144378	4.15721	3.22157e-05	0.00025106	1.00199	protein_coding
ENSCAFG00000014013	LIMD1	229.353	0.75777	0.279544	2.71074	0.00671331	0.0210281	1.00698	protein_coding
ENSCAFG00000014014	AIFM2	80.6047	1.91631	0.278839	6.87248	6.30971e-12	5.43441e-10	1.04407	protein_coding
ENSCAFG00000014017	BATF2	50.5791	1.04091	0.39827	2.61357	0.00896015	0.0250835	1.08689	protein_coding
ENSCAFG00000014026	SAR1A	736.484	0.982101	0.182194	5.39042	7.0294e-08	1.81535e-06	0.733797	protein_coding
ENSCAFG00000014039	TRIP6	24.002	1.2735	0.564882	2.25446	0.0241671	0.0472084	1.34362	protein_coding
ENSCAFG00000014064	PEX5	212.836	0.543852	0.135256	4.0209	5.79754e-05	0.00041135	1.00698	protein_coding
ENSCAFG00000014068	ZDHHC3	207.101	0.616895	0.15856	3.8906	9.99963e-05	0.000613242	1.06137	protein_coding
ENSCAFG00000014071	PRF1	233.677	2.42141	0.515342	4.69864	2.61897e-06	2.97631e-05	1.01247	protein_coding
ENSCAFG00000014076	CTSH	1095.18	1.2727	0.229532	5.54478	2.94332e-08	9.16035e-07	0.683173	protein_coding
ENSCAFG00000014095	DERL3	328.042	3.39235	0.418404	8.10784	5.15277e-16	1.33783e-13	1.00698	protein_coding
ENSCAFG00000014100	SGPL1	490.324	1.34345	0.194229	6.91685	4.61784e-12	4.62026e-10	0.940706	protein_coding
ENSCAFG00000014104	PCBD1	145.777	0.96943	0.190552	5.08749	3.62837e-07	5.1016e-06	1.11073	protein_coding
ENSCAFG00000014106	ATG2A	390.05	0.648964	0.122658	5.29084	1.21755e-07	2.34266e-06	0.940706	protein_coding
ENSCAFG00000014108	OSBPL1A	129.305	0.861749	0.196536	4.38469	1.16152e-05	9.73235e-05	1.11733	protein_coding
ENSCAFG00000014113	MORF4L1	894.967	0.402113	0.153581	2.61825	0.00883825	0.0314438	0.812841	protein_coding
ENSCAFG00000014116	ATP6AP2	565.9	0.521172	0.155815	3.34481	0.000823393	0.00443863	0.812841	protein_coding
ENSCAFG00000014117	MMP11	26.1362	1.55585	0.422442	3.68299	0.000230518	0.00110593	1.20161	protein_coding
ENSCAFG00000014120		470.175	0.667019	0.189469	3.52047	0.000430788	0.00229477	0.94116	protein_coding
ENSCAFG00000014124	CHCHD10	141.656	0.893709	0.225866	3.95681	7.59574e-05	0.000511583	1.00199	protein_coding
ENSCAFG00000014128	EHD1	554.759	0.955905	0.175296	5.4531	4.94981e-08	1.33566e-06	0.733797	protein_coding
ENSCAFG00000014139		129.38	3.60786	0.614672	5.86957	4.36926e-09	1.33541e-07	1.00199	protein_coding
ENSCAFG00000014143		45.6894	0.696437	0.249606	2.79014	0.00526845	0.0161059	1.08689	protein_coding
ENSCAFG00000014153	ATP13A1	603.049	0.786888	0.159343	4.93832	7.87992e-07	1.29448e-05	0.812449	protein_coding
ENSCAFG00000014159	TBC1D2B	622.942	0.690527	0.163896	4.21319	2.5179e-05	0.00024418	0.812841	protein_coding
ENSCAFG00000014165	GRN	1336.41	1.30722	0.17677	7.39504	1.41366e-13	2.80901e-11	0.683173	protein_coding
ENSCAFG00000014180	SLC25A39	442.033	0.815461	0.159035	5.12756	2.93524e-07	4.92824e-06	0.934291	protein_coding
ENSCAFG00000014183	PPP2R1B	894.412	0.700962	0.203952	3.43689	0.00058843	0.00366779	0.733797	protein_coding
ENSCAFG00000014184	MGAT2	870.36	0.967555	0.20674	4.68006	2.86792e-06	2.98723e-05	1.10017	protein_coding
ENSCAFG00000014190	TRMT2A	580.727	0.697739	0.121253	5.75443	8.69356e-09	2.9352e-07	0.76305	protein_coding
ENSCAFG00000014202	SIK2	217.57	0.844413	0.17173	4.9171	8.78366e-07	1.19412e-05	0.998543	protein_coding
ENSCAFG00000014213	POU2AF1	3587.53	1.49277	0.326607	4.57053	4.86491e-06	6.55015e-05	0.746311	protein_coding
ENSCAFG00000014219	KLHDC2	541.015	0.603842	0.190054	3.17722	0.00148697	0.00785306	0.733797	protein_coding
ENSCAFG00000014220	C1R	451.461	0.616453	0.198365	3.10767	0.00188566	0.00782452	0.934921	protein_coding
ENSCAFG00000014221	ARHGAP20	48.8945	1.11926	0.428472	2.6122	0.00899607	0.0242658	1.13486	protein_coding
ENSCAFG00000014233	ITPRID2	501.585	0.382406	0.138452	2.76201	0.00574461	0.0196752	0.934921	protein_coding
ENSCAFG00000014244	NDUFA13	338.435	0.663858	0.146861	4.5203	6.17524e-06	6.62763e-05	0.934921	protein_coding
ENSCAFG00000014253	COMT	447.383	1.15416	0.144035	8.01307	1.1188e-15	2.79713e-13	0.94116	protein_coding
ENSCAFG00000014262		218.171	1.64612	0.395869	4.15824	3.20706e-05	0.00024952	1.00698	protein_coding
ENSCAFG00000014282	GNB2	735.944	0.591079	0.121915	4.84828	1.24535e-06	1.91002e-05	0.812449	protein_coding
ENSCAFG00000014289	DNAJC10	1132.43	0.451687	0.152826	2.95555	0.00312108	0.0142527	0.745951	protein_coding
ENSCAFG00000014297	ZC3H12C	96.0184	1.23881	0.279602	4.4306	9.397e-06	7.82863e-05	1.1752	protein_coding
ENSCAFG00000014312		179.885	3.37007	0.578486	5.82567	5.68826e-09	1.57962e-07	1.06137	pseudogene
ENSCAFG00000014315	NA	48.4038	2.16866	0.39164	5.53737	3.07048e-08	5.83974e-07	1.19535	NA
ENSCAFG00000014333	S100P	115.709	1.13828	0.306794	3.71026	0.000207046	0.00130693	0.885779	protein_coding
ENSCAFG00000014334	HDAC5	593.185	0.887358	0.162352	5.46565	4.61221e-08	1.21388e-06	0.76305	protein_coding
ENSCAFG00000014339	SLC29A3	55.1617	1.03174	0.257928	4.00009	6.33185e-05	0.000382527	1.19535	protein_coding
ENSCAFG00000014341	RFXANK	227.27	0.693664	0.166448	4.16744	3.08037e-05	0.000241348	1.0106	protein_coding
ENSCAFG00000014346	C1S	490.278	0.756364	0.17101	4.42292	9.73774e-06	9.70404e-05	0.940706	protein_coding
ENSCAFG00000014349	NA	770.229	0.300926	0.106685	2.82068	0.00479216	0.0189776	0.812449	NA
ENSCAFG00000014354	VSIR	499.122	0.520952	0.161521	3.2253	0.00125842	0.00560893	0.934921	protein_coding
ENSCAFG00000014370		67.4631	1.02378	0.265272	3.85934	0.000113694	0.000573534	1.30656	protein_coding
ENSCAFG00000014384	TMEM101	53.8115	1.02166	0.248254	4.11539	3.86521e-05	0.000273905	1.08689	protein_coding
ENSCAFG00000014388	PSAP	5946.17	1.7393	0.203601	8.54269	1.31138e-17	6.44507e-15	0.776376	protein_coding
ENSCAFG00000014412	LPCAT3	156.074	0.650682	0.24495	2.65639	0.00789829	0.0241611	1.00199	protein_coding
ENSCAFG00000014421	SMARCAL1	436.137	0.52783	0.130695	4.03865	5.37594e-05	0.000409343	0.940706	protein_coding
ENSCAFG00000014422		178.232	0.814578	0.284387	2.86433	0.00417893	0.0135777	1.06137	protein_coding
ENSCAFG00000014432		6754.66	5.59334	0.925322	6.04476	1.49636e-09	7.7307e-08	0.683173	IG_V_gene
ENSCAFG00000014453	AFAP1	100.313	0.907163	0.231577	3.91733	8.95337e-05	0.000565071	1.04972	protein_coding
ENSCAFG00000014455	ESRRA	165.821	0.564668	0.187303	3.01473	0.00257209	0.00874135	1.11073	protein_coding
ENSCAFG00000014472	GPR137	104.543	0.663967	0.188905	3.51481	0.000440063	0.00245414	0.885779	protein_coding
ENSCAFG00000014490	IGFBP2	20.5902	1.65437	0.620043	2.66815	0.00762695	0.0202009	1.20161	protein_coding
ENSCAFG00000014499	GNB1L	160.343	0.680729	0.155429	4.37968	1.18852e-05	0.000104353	1.06137	protein_coding
ENSCAFG00000014512	DDX49	273.492	0.327411	0.135931	2.40865	0.0160116	0.0425589	1.01247	protein_coding
ENSCAFG00000014531	COPE	936.096	1.31647	0.226255	5.81853	5.93667e-09	2.17561e-07	0.733797	protein_coding
ENSCAFG00000014542	PLCB3	854.048	0.639867	0.180925	3.53664	0.000405247	0.00259623	0.76305	protein_coding
ENSCAFG00000014549	KLHL20	334.107	0.606534	0.194874	3.11243	0.00185552	0.00776774	0.927771	protein_coding
ENSCAFG00000014553	TPI1	1826.65	0.37382	0.150314	2.48693	0.0128849	0.0442105	0.776376	protein_coding
ENSCAFG00000014561	LAMTOR4	130.348	1.2074	0.285377	4.23089	2.32764e-05	0.000193032	1.00199	protein_coding
ENSCAFG00000014572	FKBP2	443.932	1.61137	0.33273	4.84287	1.27976e-06	1.72819e-05	0.934291	protein_coding
ENSCAFG00000014573	P4HA1	389.637	0.617754	0.25041	2.46698	0.013626	0.0399015	0.934921	protein_coding
ENSCAFG00000014575	TNS1	201.966	0.967006	0.333065	2.90335	0.00369194	0.0122589	1.06137	protein_coding
ENSCAFG00000014578	UPF1	987.656	0.368396	0.101467	3.63068	0.000282673	0.00195896	0.745951	protein_coding
ENSCAFG00000014579	PRDX6	383.092	0.777766	0.229495	3.38903	0.00070141	0.00345476	0.940706	protein_coding
ENSCAFG00000014580	DNAJC4	191.381	0.637707	0.169148	3.7701	0.00016318	0.000889408	1.11073	protein_coding
ENSCAFG00000014582	SERPINI1	91.127	1.9487	0.517656	3.76447	0.000166905	0.000863888	1.1752	protein_coding
ENSCAFG00000014585	NUDT22	118.427	0.495851	0.187148	2.64951	0.00806083	0.0215241	1.1752	protein_coding
ENSCAFG00000014586	USP5	619.451	0.479657	0.136482	3.51443	0.000440699	0.00287451	0.733797	protein_coding
ENSCAFG00000014592	NBR1	1326.04	0.48799	0.114121	4.27607	1.90223e-05	0.000208224	0.745951	protein_coding
ENSCAFG00000014599	GOLIM4	193.457	0.577936	0.191874	3.01206	0.00259479	0.00880907	1.11073	protein_coding
ENSCAFG00000014601	TAF6	261.278	0.391385	0.13493	2.90066	0.00372378	0.0129869	0.998543	protein_coding
ENSCAFG00000014614	MRPL40	380.07	0.307574	0.122337	2.51415	0.011932	0.0358671	0.934291	protein_coding
ENSCAFG00000014619	HIRA	527.688	0.331416	0.134222	2.46916	0.0135431	0.0399166	0.927771	protein_coding
ENSCAFG00000014620	VAT1	188.641	1.2051	0.212209	5.67883	1.35621e-08	3.24556e-07	1.04972	protein_coding
ENSCAFG00000014624	IFI35	309.363	0.743427	0.216305	3.43694	0.000588325	0.00279513	1.01247	protein_coding
ENSCAFG00000014625	AAMP	514.655	0.693224	0.139798	4.95876	7.09441e-07	1.0451e-05	0.94116	protein_coding
ENSCAFG00000014627	NA	8130.04	7.89927	1.69593	4.65779	3.19627e-06	4.4232e-05	0.775808	NA
ENSCAFG00000014631	RUNDC1	358.483	0.545334	0.138497	3.93751	8.23305e-05	0.000578526	0.934921	protein_coding
ENSCAFG00000014632	PNKD	86.1213	1.30478	0.195818	6.66325	2.67839e-11	1.54535e-09	1.28785	protein_coding
ENSCAFG00000014639	C1QC	3496.24	1.77359	0.265115	6.68988	2.23361e-11	2.03085e-09	0.776376	protein_coding
ENSCAFG00000014645	SLC11A1	225.07	2.22035	0.342745	6.47814	9.28602e-11	5.56783e-09	1.00624	protein_coding
ENSCAFG00000014655	GNB3	158.181	2.45713	0.416981	5.89267	3.79999e-09	1.09623e-07	1.11733	protein_coding
ENSCAFG00000014662	CTDSP1	778.856	0.719041	0.163905	4.38693	1.14962e-05	0.000133107	0.76305	protein_coding
ENSCAFG00000014675	LAG3	51.0868	1.13777	0.351923	3.23301	0.00122495	0.00485696	1.08689	protein_coding
ENSCAFG00000014679	PLEKHH3	33.1356	0.879925	0.311027	2.8291	0.00466791	0.0160767	0.964971	protein_coding
ENSCAFG00000014723	UBA52	4594.39	0.445289	0.149317	2.98216	0.00286218	0.014262	0.683173	protein_coding
ENSCAFG00000014734	NA	271.293	1.53424	0.471317	3.25523	0.00113302	0.00485273	1.00698	NA
ENSCAFG00000014738	COX8A	621.595	1.11949	0.179516	6.23617	4.48405e-10	1.91169e-08	1.10017	protein_coding
ENSCAFG00000014742	NA	730.362	1.05896	0.16343	6.47959	9.19693e-11	7.10626e-09	0.733797	NA
ENSCAFG00000014747	MFSD10	163.114	0.643343	0.25059	2.56732	0.0102489	0.0288611	1.04972	protein_coding
ENSCAFG00000014753	CHST7	57.9295	1.24705	0.358951	3.47415	0.000512474	0.00217099	1.19535	protein_coding
ENSCAFG00000014765	CCDC56	216.533	0.435658	0.150641	2.89203	0.00382763	0.0132869	0.998543	protein_coding
ENSCAFG00000014770	ELL	508.887	0.888075	0.183017	4.85243	1.21959e-06	1.65114e-05	0.94116	protein_coding
ENSCAFG00000014773	HSPG2	300.396	1.22145	0.449323	2.71843	0.00655933	0.020562	1.0106	protein_coding
ENSCAFG00000014814	COPS6	141.551	0.462354	0.174335	2.65209	0.00799943	0.0235228	1.04972	protein_coding
ENSCAFG00000014831	NA	501.645	0.533951	0.18193	2.93493	0.00333621	0.0124491	0.94116	NA
ENSCAFG00000014834	NDUFB11	150.761	0.819008	0.188232	4.35106	1.35482e-05	0.000116984	1.04972	protein_coding
ENSCAFG00000014860	CASP4	367.415	1.62014	0.374544	4.32562	1.52102e-05	0.000141877	0.934291	protein_coding
ENSCAFG00000014865	SEC24C	1434.99	0.711872	0.145822	4.8818	1.05123e-06	1.77167e-05	0.745951	protein_coding
ENSCAFG00000014872	FUT11	98.8326	0.592215	0.179967	3.29069	0.000999434	0.0042325	1.04407	protein_coding
ENSCAFG00000014873	MXD4	213.28	1.10442	0.190788	5.78874	7.09151e-09	1.94656e-07	1.01247	protein_coding
ENSCAFG00000014874	CHCHD1	122.133	0.587602	0.228891	2.56717	0.0102533	0.0262818	1.1752	protein_coding
ENSCAFG00000014879	LRRC25	97.7134	0.744003	0.254073	2.9283	0.00340821	0.0133338	0.885779	protein_coding
ENSCAFG00000014885		80.7169	0.582668	0.214997	2.71013	0.00672572	0.0203364	1.04972	protein_coding
ENSCAFG00000014890	TUBG1	359.937	0.606291	0.15867	3.82107	0.000132875	0.000860297	0.940706	protein_coding
ENSCAFG00000014891	PGPEP1	50.2322	0.699834	0.27854	2.51251	0.0119876	0.0304	1.15091	protein_coding
ENSCAFG00000014943	CYP27A1	50.7106	1.1163	0.33559	3.32637	0.00087984	0.00341492	1.19535	protein_coding
ENSCAFG00000014944	UBA1	1992.2	0.409756	0.105282	3.89199	9.94263e-05	0.000819186	0.746311	protein_coding
ENSCAFG00000014948	COASY	203.14	0.497644	0.171319	2.90478	0.00367506	0.0122124	1.06137	protein_coding
ENSCAFG00000014955	RPL22L1	331.252	0.9618	0.228913	4.20159	2.65043e-05	0.000213806	1.00624	protein_coding
ENSCAFG00000014960	ATP8B4	179.93	0.747851	0.30391	2.46076	0.0138641	0.0382803	1.00199	protein_coding
ENSCAFG00000014971	ZSWIM8	878.509	0.601857	0.119301	5.04484	4.53901e-07	8.13589e-06	0.812841	protein_coding
ENSCAFG00000014972	NAGLU	191.991	1.23616	0.271397	4.55482	5.24302e-06	4.97325e-05	1.11073	protein_coding
ENSCAFG00000014979	LETM1	429.289	0.27187	0.103612	2.62393	0.00869209	0.0277159	0.934291	protein_coding
ENSCAFG00000015003	NA	255.369	0.604216	0.18325	3.29722	0.000976475	0.00427691	1.00698	NA
ENSCAFG00000015011	TMEM129	80.0462	0.742425	0.265529	2.79602	0.00517362	0.0137726	1.28785	protein_coding
ENSCAFG00000015013	LGALS3	300.575	2.02832	0.430761	4.70869	2.49309e-06	2.86505e-05	1.00698	protein_coding
ENSCAFG00000015017	ATP6V0A1	353.626	0.40781	0.130903	3.11536	0.0018372	0.00761512	0.94116	protein_coding
ENSCAFG00000015028	IL12RB1	104.142	1.22054	0.379019	3.22027	0.0012807	0.00436964	1.28785	protein_coding
ENSCAFG00000015041	DDOST	3450.62	2.28968	0.286039	8.00477	1.19687e-15	3.65359e-13	0.745951	protein_coding
ENSCAFG00000015045	PINK1	105.568	1.55049	0.227248	6.82288	8.92357e-12	7.22545e-10	1.04407	protein_coding
ENSCAFG00000015049	CDA	13.6666	2.49678	0.792934	3.14878	0.00163953	0.00742276	0.867178	protein_coding
ENSCAFG00000015056	MAEA	341.727	0.599426	0.113812	5.26681	1.38818e-07	2.6368e-06	0.934921	protein_coding
ENSCAFG00000015058	MUL1	347.688	0.767241	0.151397	5.06774	4.02561e-07	6.47135e-06	0.934291	protein_coding
ENSCAFG00000015064	RTN3	1277.28	0.551377	0.188487	2.92528	0.00344142	0.0149502	0.775808	protein_coding
ENSCAFG00000015077	GAPDH	4484.2	0.699867	0.15527	4.50742	6.56196e-06	8.21275e-05	0.775808	protein_coding
ENSCAFG00000015081	ARPC1B	3726.39	0.671396	0.179464	3.74112	0.000183202	0.00131721	0.775808	protein_coding
ENSCAFG00000015082	PLAAT3	73.8517	1.29798	0.317973	4.08206	4.46387e-05	0.000318662	1.04972	protein_coding
ENSCAFG00000015087	PLAAT4	947.724	0.797488	0.256001	3.11518	0.00183835	0.00857634	0.812841	protein_coding
ENSCAFG00000015095	LAP3	1389.95	1.26214	0.211506	5.96741	2.41042e-09	1.12795e-07	0.683173	protein_coding
ENSCAFG00000015113	QDPR	204.259	0.6009	0.173598	3.46144	0.000537304	0.00251439	1.04972	protein_coding
ENSCAFG00000015115	ARAF	558.109	0.525	0.108796	4.82556	1.39611e-06	2.10593e-05	0.812449	protein_coding
ENSCAFG00000015116	NA	2259.96	9.90044	0.626508	15.8026	2.98699e-56	2.82662e-52	0.745951	NA
ENSCAFG00000015152	CAPZB	964.904	0.355359	0.125394	2.83395	0.00459769	0.018316	0.812449	protein_coding
ENSCAFG00000015163	CFP	451.778	0.992193	0.216411	4.58477	4.5449e-06	5.13439e-05	0.927771	protein_coding
ENSCAFG00000015174	SLC66A1	34.9534	1.42305	0.373229	3.81279	0.000137404	0.000670299	1.30656	protein_coding
ENSCAFG00000015176		2327.76	5.49971	0.994457	5.53036	3.19569e-08	9.1225e-07	0.745951	protein_coding
ENSCAFG00000015178	ELK1	101.964	0.587316	0.164821	3.56336	0.000366139	0.00183504	1.04407	protein_coding
ENSCAFG00000015181	AKR7L	170.947	0.707772	0.181073	3.90877	9.27682e-05	0.000575269	1.06137	protein_coding
ENSCAFG00000015184	LTBR	117.675	1.22571	0.277746	4.41307	1.01917e-05	0.000106632	0.885779	protein_coding
ENSCAFG00000015190	PLAU	58.2088	1.09526	0.411686	2.66042	0.00780424	0.0191917	1.30656	protein_coding
ENSCAFG00000015206		381.569	4.25556	1.127	3.77601	0.000159359	0.00100062	0.94116	protein_coding
ENSCAFG00000015219	ZZEF1	1652.86	0.560689	0.156311	3.587	0.000334508	0.00217904	0.775808	protein_coding
ENSCAFG00000015221	EMC1	439.451	0.719896	0.209861	3.43034	0.000602817	0.00304519	0.934921	protein_coding
ENSCAFG00000015229	MAP1S	247.141	0.939144	0.181425	5.17648	2.26113e-07	3.70443e-06	0.998543	protein_coding
ENSCAFG00000015233	PROM1	29.5534	1.9861	0.608261	3.26521	0.00109384	0.00405549	1.20161	protein_coding
ENSCAFG00000015246	PLD1	193.52	1.17386	0.31551	3.72052	0.000198817	0.00103784	1.11733	protein_coding
ENSCAFG00000015247	BLZF1	244.622	1.00781	0.233685	4.31268	1.61291e-05	0.000140038	1.0106	protein_coding
ENSCAFG00000015250	SPNS3	45.3544	1.02786	0.404435	2.54148	0.0110385	0.0275398	1.19535	protein_coding
ENSCAFG00000015254	VCL	185.962	0.555082	0.177852	3.12103	0.00180218	0.00650426	1.11733	protein_coding
ENSCAFG00000015256	NIBAN3	201.902	1.05588	0.33204	3.17998	0.00147284	0.00553862	1.11073	protein_coding
ENSCAFG00000015258	ATP1B1	341.277	0.49283	0.151817	3.24622	0.0011695	0.00530286	0.927771	protein_coding
ENSCAFG00000015290	NA	76.6466	0.856392	0.295519	2.89793	0.00375637	0.012612	1.04407	NA
ENSCAFG00000015298	CD38	573.377	0.641752	0.264492	2.42635	0.0152514	0.048901	0.812841	protein_coding
ENSCAFG00000015309	SDF2L1	609.558	1.8735	0.246048	7.61435	2.65016e-14	5.35489e-12	0.812449	protein_coding
ENSCAFG00000015313		85.2989	1.23333	0.358926	3.43617	0.000589996	0.00312829	0.885779	protein_coding
ENSCAFG00000015320	NDUFA9	453.773	0.73601	0.230853	3.18822	0.0014315	0.00623141	0.934921	protein_coding
ENSCAFG00000015332	MVB12A	266.867	0.443957	0.164297	2.70216	0.00688905	0.021616	0.998543	protein_coding
ENSCAFG00000015339	FTSJ1	291.901	0.563137	0.171932	3.27535	0.00105532	0.00457418	1.00624	protein_coding
ENSCAFG00000015349	FNDC3B	1255.95	2.51229	0.336137	7.47401	7.77886e-14	1.50484e-11	0.776376	protein_coding
ENSCAFG00000015360	GLDN	11.3764	3.20824	1.11068	2.88853	0.00387048	0.0150957	0.862476	protein_coding
ENSCAFG00000015362	BRI3	85.3726	0.785465	0.20339	3.86186	0.000112526	0.000684167	1.04407	protein_coding
ENSCAFG00000015372	CPEB2	926.392	1.8995	0.303196	6.26491	3.73034e-10	1.63938e-08	1.10017	protein_coding
ENSCAFG00000015383	TNFSF10	1783.91	1.34583	0.21936	6.13524	8.50316e-10	4.8425e-08	0.683173	protein_coding
ENSCAFG00000015398	VDAC2	851.089	0.419594	0.167184	2.50978	0.0120807	0.0405304	0.812449	protein_coding
ENSCAFG00000015399	DNPEP	169.626	1.07198	0.193361	5.54394	2.95735e-08	6.27398e-07	1.06137	protein_coding
ENSCAFG00000015404	CRACR2A	142.614	0.536666	0.198825	2.69919	0.00695083	0.0217202	1.00199	protein_coding
ENSCAFG00000015408	TECPR1	595.474	0.483077	0.0931567	5.18564	2.15273e-07	4.2461e-06	0.812449	protein_coding
ENSCAFG00000015413	COMTD1	36.0432	1.19322	0.34618	3.44682	0.000567229	0.00219133	1.30656	protein_coding
ENSCAFG00000015414	CREG1	2101.46	1.01552	0.225326	4.5069	6.57819e-06	8.5099e-05	0.745951	protein_coding
ENSCAFG00000015422	KIAA0753	251.97	0.490163	0.098405	4.98108	6.32302e-07	8.90417e-06	1.00698	protein_coding
ENSCAFG00000015425	BHLHA15	213.152	3.90248	0.404857	9.63917	5.46302e-22	5.08786e-19	1.0106	protein_coding
ENSCAFG00000015432	LMTK2	1302.89	0.384833	0.13658	2.81763	0.00483798	0.0221143	0.683173	protein_coding
ENSCAFG00000015433		210.059	0.375283	0.149111	2.5168	0.0118425	0.0337574	0.998543	protein_coding
ENSCAFG00000015435	PORCN	57.6479	1.90535	0.389752	4.88862	1.01544e-06	1.21e-05	1.13486	protein_coding
ENSCAFG00000015440	PPM1F	175.714	0.707093	0.258623	2.73407	0.00625572	0.0182412	1.11073	protein_coding
ENSCAFG00000015441	LRMDA	21.8076	1.18719	0.369232	3.2153	0.00130308	0.00470217	1.20161	protein_coding
ENSCAFG00000015444	DMXL2	361.795	2.15154	0.335902	6.40527	1.50103e-10	8.72383e-09	0.934291	protein_coding
ENSCAFG00000015452		355.204	0.553951	0.205572	2.69468	0.0070456	0.0233324	0.934291	protein_coding
ENSCAFG00000015454	BABAM1	512.519	0.666939	0.15464	4.31284	1.61172e-05	0.000148857	0.934921	protein_coding
ENSCAFG00000015468	IFFO2	388.667	0.77	0.210332	3.66089	0.000251341	0.00145909	0.94116	protein_coding
ENSCAFG00000015491	WDR13	114.474	0.719874	0.168082	4.28289	1.84484e-05	0.000137999	1.1752	protein_coding
ENSCAFG00000015495	SLC3A2	273.623	1.41924	0.214945	6.6028	4.03468e-11	2.69188e-09	1.01247	protein_coding
ENSCAFG00000015500	OCEL1	54.0502	0.506824	0.215795	2.34864	0.0188422	0.0458274	1.08689	protein_coding
ENSCAFG00000015513	USE1	162.51	0.81291	0.148066	5.49018	4.01529e-08	7.80374e-07	1.11073	protein_coding
ENSCAFG00000015540	STX5	357.657	0.831263	0.225869	3.68028	0.000232977	0.0013854	0.927771	protein_coding
ENSCAFG00000015541	GMPPA	429.474	1.47941	0.21585	6.85389	7.18661e-12	6.50083e-10	0.94116	protein_coding
ENSCAFG00000015557	NA	198.376	3.94841	0.540432	7.30603	2.75141e-13	3.2684e-11	1.11073	NA
ENSCAFG00000015582	NA	42.5757	4.04789	0.76818	5.26945	1.3683e-07	2.10699e-06	1.19535	NA
ENSCAFG00000015584	NA	1303.21	3.55484	0.470176	7.56067	4.01012e-14	8.19347e-12	0.776376	NA
ENSCAFG00000015598	DHRS7	491.236	0.768378	0.152597	5.03533	4.77026e-07	7.50084e-06	0.934291	protein_coding
ENSCAFG00000015599	SCIMP	339.146	0.695551	0.256091	2.71603	0.00660708	0.0219425	0.940706	protein_coding
ENSCAFG00000015613	POGK	325.534	0.448092	0.132714	3.37638	0.000734451	0.00339081	1.00624	protein_coding
ENSCAFG00000015628	SGMS1	201.684	0.387751	0.132436	2.92784	0.00341325	0.0120657	1.00199	protein_coding
ENSCAFG00000015629	RAB5C	905.497	0.399456	0.099419	4.0179	5.87181e-05	0.000492209	0.812841	protein_coding
ENSCAFG00000015641	OBSL1	625.857	2.25087	0.30227	7.44656	9.58075e-14	1.69883e-11	0.812449	protein_coding
ENSCAFG00000015651	SLC35E1	159.576	0.575475	0.174245	3.30269	0.000957636	0.00405928	1.04972	protein_coding
ENSCAFG00000015663	NA	126.557	0.782764	0.200873	3.89681	9.74692e-05	0.000608206	1.04407	NA
ENSCAFG00000015668	TMEM128	203.173	0.339229	0.135034	2.51218	0.0119987	0.0325123	1.06137	protein_coding
ENSCAFG00000015680	NA	118.109	1.07539	0.253187	4.24741	2.16256e-05	0.000157834	1.1752	NA
ENSCAFG00000015681	SLC35A2	79.3127	1.3671	0.262621	5.20558	1.93388e-07	3.13366e-06	1.04972	protein_coding
ENSCAFG00000015683	PIM2	470.506	2.07248	0.330203	6.27639	3.46517e-10	1.75692e-08	0.940706	protein_coding
ENSCAFG00000015687	STK11IP	164.081	0.705166	0.194026	3.63439	0.000278636	0.0015094	1.00199	protein_coding
ENSCAFG00000015698	ZCCHC24	244.647	2.4463	0.379037	6.45399	1.0894e-10	6.41772e-09	0.998543	protein_coding
ENSCAFG00000015712	FAS	611.739	1.60795	0.225706	7.1241	1.04765e-12	1.52628e-10	0.76305	protein_coding
ENSCAFG00000015716	RAC1	404.196	0.772527	0.213327	3.62132	0.0002931	0.00167083	0.934921	protein_coding
ENSCAFG00000015721	LIPA	1136.56	1.03657	0.190422	5.44355	5.22281e-08	1.33391e-06	0.776376	protein_coding
ENSCAFG00000015724	INTS5	275.404	0.618743	0.148741	4.15988	3.18418e-05	0.00024722	1.01247	protein_coding
ENSCAFG00000015727	ARHGEF10L	99.2915	0.847655	0.356622	2.3769	0.017459	0.0442622	1.04972	protein_coding
ENSCAFG00000015737	ANXA11	790.873	0.593222	0.150362	3.94529	7.97018e-05	0.000492974	1.10017	protein_coding
ENSCAFG00000015743		314.26	0.430634	0.139297	3.09147	0.00199166	0.00766128	1.01247	protein_coding
ENSCAFG00000015744	GRIPAP1	692.889	0.254336	0.0921363	2.76043	0.00577249	0.0241332	0.733797	protein_coding
ENSCAFG00000015746	KDELR2	1159.76	1.57408	0.303326	5.18941	2.10958e-07	4.5022e-06	0.746311	protein_coding
ENSCAFG00000015752	RCC2	870.649	0.330631	0.137871	2.39812	0.0164795	0.0407307	1.10017	protein_coding
ENSCAFG00000015757	CNP	1225.39	0.829521	0.124108	6.68388	2.32703e-11	2.16954e-09	0.745951	protein_coding
ENSCAFG00000015760	C6H7orf26	282.228	0.359066	0.124674	2.88003	0.00397634	0.0135534	1.01247	protein_coding
ENSCAFG00000015762	AP1M1	422.826	0.512479	0.126377	4.05516	5.01e-05	0.000388968	0.927771	protein_coding
ENSCAFG00000015765	TFE3	466.802	0.488052	0.122393	3.98756	6.67552e-05	0.000487925	0.934921	protein_coding
ENSCAFG00000015767	GANAB	1132.1	1.07909	0.183813	5.87057	4.34295e-09	1.63508e-07	0.776376	protein_coding
ENSCAFG00000015768	NA	63.4162	1.60199	0.680518	2.35407	0.0185691	0.0391584	1.30656	NA
ENSCAFG00000015783	B3GAT3	238.241	1.11373	0.192347	5.79021	7.02972e-09	1.93723e-07	1.01247	protein_coding
ENSCAFG00000015785	WDR45	216.674	1.02582	0.170677	6.01029	1.85192e-09	6.70235e-08	1.0106	protein_coding
ENSCAFG00000015794	GPKOW	306.44	0.427043	0.115799	3.68779	0.000226211	0.0012562	1.01247	protein_coding
ENSCAFG00000015798		166.421	0.823033	0.219051	3.75727	0.000171779	0.000969493	1.04972	protein_coding
ENSCAFG00000015801	PRICKLE3	170.921	0.574776	0.182547	3.14865	0.00164027	0.00627325	1.06137	protein_coding
ENSCAFG00000015819	SYNE2	420.614	0.501988	0.198391	2.5303	0.0113965	0.0342665	0.94116	protein_coding
ENSCAFG00000015825	DESI2	471.012	0.597314	0.131517	4.54173	5.57945e-06	6.04298e-05	0.94116	protein_coding
ENSCAFG00000015832	SDHB	494.943	0.670008	0.228451	2.93283	0.00335885	0.0125303	0.940706	protein_coding
ENSCAFG00000015836	SLC25A11	220.524	0.441201	0.133763	3.29838	0.000972458	0.00429126	0.998543	protein_coding
ENSCAFG00000015840	ATP13A2	483.853	0.541133	0.185554	2.91632	0.00354189	0.0131664	0.934291	protein_coding
ENSCAFG00000015855	PSMB6	721.09	0.886912	0.222044	3.99431	6.48819e-05	0.000580068	0.733797	protein_coding
ENSCAFG00000015861	PRXL2A	815.339	0.779577	0.180164	4.32704	1.51124e-05	0.000123131	1.10017	protein_coding
ENSCAFG00000015862	FAM214A	2239.36	0.928304	0.277371	3.34679	0.000817518	0.0047418	0.745951	protein_coding
ENSCAFG00000015872	TSPAN14	359.05	0.588144	0.155652	3.77859	0.000157718	0.000998019	0.934291	protein_coding
ENSCAFG00000015887	APBB2	59.0319	0.969723	0.288642	3.3596	0.000780557	0.00307505	1.19535	protein_coding
ENSCAFG00000015891	GHITM	1159.73	0.61367	0.113685	5.398	6.73877e-08	1.72809e-06	0.745951	protein_coding
ENSCAFG00000015892	CXCL16	236	1.5623	0.243726	6.41009	1.4543e-10	8.00069e-09	0.998543	protein_coding
ENSCAFG00000015895	NECAP2	600.8	0.408884	0.125358	3.26173	0.00110735	0.00615751	0.733797	protein_coding
ENSCAFG00000015898	RBM47	480.038	1.07445	0.18902	5.68432	1.31338e-08	3.48794e-07	0.934291	protein_coding
ENSCAFG00000015901	FTH1	1490.06	1.77636	0.402779	4.41026	1.03247e-05	0.000133436	0.683173	protein_coding
ENSCAFG00000015902	P3H4	39.4419	2.17832	0.465294	4.68161	2.84632e-06	2.86426e-05	1.15091	protein_coding
ENSCAFG00000015914	PELP1	176.427	0.403485	0.171023	2.35924	0.0183123	0.0456323	1.06137	protein_coding
ENSCAFG00000015918	RAB3IL1	185.279	0.912258	0.298501	3.05614	0.00224209	0.00811306	1.06137	protein_coding
ENSCAFG00000015922	CCDC22	208.861	0.80422	0.141203	5.69551	1.23006e-08	2.85182e-07	1.11733	protein_coding
ENSCAFG00000015925	CCPG1	886.633	1.14275	0.238574	4.78991	1.66859e-06	2.57484e-05	0.76305	protein_coding
ENSCAFG00000015935	PYGO1	60.5553	0.671498	0.272774	2.46174	0.0138265	0.0357624	1.08689	protein_coding
ENSCAFG00000015940	ADIPOR2	559.334	0.200716	0.0820912	2.44503	0.0144839	0.0367034	1.10017	protein_coding
ENSCAFG00000015949	ALOX15	369.832	0.524187	0.185699	2.82277	0.00476106	0.0168137	0.934921	protein_coding
ENSCAFG00000015960	RNASEK	128.931	0.956237	0.185125	5.16535	2.39995e-07	3.41502e-06	1.1752	protein_coding
ENSCAFG00000015963	NA	80.4691	0.893766	0.240498	3.71631	0.00020215	0.00101271	1.1752	NA
ENSCAFG00000015977	NEDD4	440.773	0.391292	0.133135	2.93907	0.00329198	0.0124582	0.927771	protein_coding
ENSCAFG00000016010	FSCN1	1338.01	0.929661	0.29117	3.19285	0.00140877	0.0071771	0.775808	protein_coding
ENSCAFG00000016016	ACADVL	789.293	0.66411	0.12788	5.19324	2.06668e-07	4.10902e-06	0.812449	protein_coding
ENSCAFG00000016026	AKAP5	129.686	0.596355	0.217829	2.73772	0.0061867	0.0187971	1.06137	protein_coding
ENSCAFG00000016067	WIPI2	421.653	0.433607	0.124615	3.47958	0.0005022	0.00263882	0.927771	protein_coding
ENSCAFG00000016071	IGFBP4	93.1587	1.04595	0.386944	2.7031	0.00686955	0.0238541	0.885779	protein_coding
ENSCAFG00000016076	IL17RA	1436.83	0.401014	0.14523	2.76124	0.00575818	0.0237626	0.746311	protein_coding
ENSCAFG00000016081	HDHD5	114.381	0.835486	0.197272	4.2352	2.28353e-05	0.000165417	1.1752	protein_coding
ENSCAFG00000016104	GABARAP	531.304	0.42881	0.117715	3.64279	0.000269697	0.00190698	0.733797	protein_coding
ENSCAFG00000016110	CTDNEP1	398.006	0.720756	0.18053	3.99244	6.53971e-05	0.000479856	0.934921	protein_coding
ENSCAFG00000016114	ADA2	425.809	1.64136	0.221421	7.41287	1.23592e-13	1.87081e-11	0.94116	protein_coding
ENSCAFG00000016115	ACBD3	582.469	0.412642	0.168543	2.44829	0.0143537	0.0465347	0.812449	protein_coding
ENSCAFG00000016119	H3-3A	1287.47	0.388707	0.122439	3.17471	0.00149988	0.00755526	0.776376	protein_coding
ENSCAFG00000016129		686.212	0.470342	0.183852	2.55826	0.0105198	0.036217	0.812841	protein_coding
ENSCAFG00000016130	ILVBL	387.587	0.665716	0.14085	4.72641	2.28523e-06	2.83747e-05	0.934291	protein_coding
ENSCAFG00000016138	FBLIM1	99.0462	1.20901	0.39208	3.08358	0.00204529	0.00642062	1.28785	protein_coding
ENSCAFG00000016140		438.532	0.520487	0.172234	3.02197	0.00251135	0.00986643	0.940706	protein_coding
ENSCAFG00000016160	EPHX1	320.988	0.603377	0.186535	3.23467	0.00121785	0.00513365	1.00698	protein_coding
ENSCAFG00000016162	SRP9	152.588	0.649674	0.219518	2.95955	0.00308087	0.0110794	1.00199	protein_coding
ENSCAFG00000016163	NA	134.261	0.523377	0.179183	2.92091	0.00349016	0.0122725	1.00199	NA
ENSCAFG00000016181		97.6636	0.37137	0.16534	2.2461	0.0246974	0.0496937	1.28785	protein_coding
ENSCAFG00000016192	SDK1	117.651	0.8191	0.293195	2.79371	0.00521074	0.0138478	1.28785	protein_coding
ENSCAFG00000016208	TBC1D1	2175.59	0.9384	0.159279	5.89157	3.82555e-09	1.5364e-07	0.746311	protein_coding
ENSCAFG00000016231	FUT8	1543.61	0.97857	0.396324	2.46912	0.0135447	0.0475691	0.745951	protein_coding
ENSCAFG00000016245		236.638	1.44731	0.342415	4.22676	2.37083e-05	0.00019521	1.00624	protein_coding
ENSCAFG00000016258	NDUFB7	135.106	0.651097	0.165288	3.93917	8.17642e-05	0.000498927	1.11073	protein_coding
ENSCAFG00000016274	RIBC1	22.3444	1.10892	0.451241	2.4575	0.0139909	0.0332489	1.20161	protein_coding
ENSCAFG00000016276	TECR	364.602	0.694648	0.225473	3.08085	0.0020641	0.00835929	0.94116	protein_coding
ENSCAFG00000016277	HSD17B10	533.442	0.988962	0.179452	5.511	3.56794e-08	9.77989e-07	0.76305	protein_coding
ENSCAFG00000016279	CASP9	137.112	0.497659	0.188298	2.64293	0.00821919	0.02283	1.11733	protein_coding
ENSCAFG00000016286	DNAJB1	331.877	0.335534	0.139811	2.39991	0.0163992	0.0434006	1.01247	protein_coding
ENSCAFG00000016307	EFHD2	200.496	1.06686	0.264363	4.03557	5.44691e-05	0.000356603	1.11733	protein_coding
ENSCAFG00000016309	DOK3	200.527	0.523892	0.208382	2.5141	0.0119338	0.0310139	1.11733	protein_coding
ENSCAFG00000016316	PKN1	1688.61	0.393418	0.124402	3.16246	0.00156441	0.00806344	0.745951	protein_coding
ENSCAFG00000016331	TMEM51	39.6936	0.723672	0.301016	2.4041	0.0162125	0.038858	1.15091	protein_coding
ENSCAFG00000016355	DDX39A	660.741	0.588737	0.232637	2.53071	0.0113833	0.0406358	0.76305	protein_coding
ENSCAFG00000016358	BRAT1	319.126	0.724822	0.146523	4.94682	7.54348e-07	1.03531e-05	1.01247	protein_coding
ENSCAFG00000016376	DHRS3	31.5079	0.934169	0.38281	2.44029	0.0146753	0.031549	1.34434	protein_coding
ENSCAFG00000016385	ADGRE5	803.967	0.710171	0.158012	4.49441	6.97645e-06	8.71027e-05	0.76305	protein_coding
ENSCAFG00000016392	TTYH3	229.356	0.904242	0.177323	5.0994	3.40731e-07	5.28809e-06	0.998543	protein_coding
ENSCAFG00000016406	CHST12	91.1217	1.33704	0.344246	3.88397	0.000102764	0.000575269	1.1752	protein_coding
ENSCAFG00000016416	CAPN2	491.868	0.847473	0.207895	4.07645	4.57279e-05	0.000357415	0.934921	protein_coding
ENSCAFG00000016422	TNFRSF1B	201.207	0.615148	0.242565	2.53602	0.0112122	0.0307064	1.06137	protein_coding
ENSCAFG00000016426	SNX8	353.592	0.507552	0.208309	2.43654	0.0148286	0.0426727	0.934291	protein_coding
ENSCAFG00000016430	LMAN2	1488.66	1.24615	0.231239	5.38901	7.08453e-08	1.9417e-06	0.683173	protein_coding
ENSCAFG00000016433	MIIP	80.4767	0.575807	0.216858	2.65523	0.00792545	0.0196967	1.28785	protein_coding
ENSCAFG00000016434	MRM2	99.0353	0.387964	0.171619	2.26061	0.0237835	0.0482736	1.28785	protein_coding
ENSCAFG00000016438	PRPF19	852.524	0.42165	0.15601	2.70271	0.00687761	0.0269941	0.76305	protein_coding
ENSCAFG00000016447	CD5L	2694.39	1.53487	0.260598	5.88979	3.86689e-09	1.65105e-07	0.683173	protein_coding
ENSCAFG00000016457	FCRL2	215.571	1.12177	0.362989	3.09036	0.00199912	0.00772263	1.00624	protein_coding
ENSCAFG00000016464	ZFYVE26	805.521	0.316295	0.105372	3.00171	0.00268467	0.0117751	0.812841	protein_coding
ENSCAFG00000016465	MAGED2	365.02	0.656266	0.155529	4.21958	2.44762e-05	0.000211572	0.94116	protein_coding
ENSCAFG00000016472	MFN2	775.758	0.600271	0.147063	4.08172	4.47034e-05	0.00043047	0.733797	protein_coding
ENSCAFG00000016478	PSMG3	28.2456	1.00628	0.344619	2.91999	0.00350043	0.00965873	1.34362	protein_coding
ENSCAFG00000016488	PRKACA	503.842	0.44667	0.115039	3.88276	0.000103277	0.000697947	0.934291	protein_coding
ENSCAFG00000016522	PLOD1	224.219	0.929264	0.25312	3.67124	0.000241377	0.00133437	1.00624	protein_coding
ENSCAFG00000016526	INTS1	926.509	0.538971	0.123054	4.37997	1.18696e-05	0.00012966	0.812841	protein_coding
ENSCAFG00000016530	PLXDC1	174.68	1.38352	0.285367	4.84822	1.24571e-06	1.53284e-05	1.04972	protein_coding
ENSCAFG00000016536	KIAA2013	482.905	0.722882	0.143454	5.03911	4.67704e-07	7.41365e-06	0.927771	protein_coding
ENSCAFG00000016556	AQP9	35.2944	1.49223	0.595203	2.50709	0.0121731	0.0277443	1.30656	protein_coding
ENSCAFG00000016566	CC2D1A	288.143	0.671253	0.121849	5.50891	3.61064e-08	7.72439e-07	1.0106	protein_coding
ENSCAFG00000016572	SLC39A9	441.36	0.688477	0.191385	3.59734	0.000321485	0.00181862	0.927771	protein_coding
ENSCAFG00000016582	SUSD6	860.986	0.459689	0.143312	3.20761	0.00133845	0.00661263	0.812841	protein_coding
ENSCAFG00000016584	HK3	81.9496	2.62689	0.731428	3.59145	0.000328839	0.00140268	1.28785	protein_coding
ENSCAFG00000016587	PSMB3	673.604	0.525863	0.173001	3.03966	0.00236848	0.00823676	1.10017	protein_coding
ENSCAFG00000016594	DCTPP1	116.313	1.70249	0.399897	4.25731	2.06899e-05	0.000151649	1.1752	protein_coding
ENSCAFG00000016623	VSIG4	165.847	1.77812	0.418688	4.24688	2.16767e-05	0.000165901	1.11073	protein_coding
ENSCAFG00000016632	NA	1059.06	0.474633	0.152519	3.11196	0.00185848	0.00899591	0.776376	NA
ENSCAFG00000016638	TSPAN17	355.77	0.41571	0.149376	2.78297	0.00538637	0.0185021	0.94116	protein_coding
ENSCAFG00000016641	CD68	325.044	1.25214	0.238715	5.24533	1.56006e-07	2.75025e-06	0.998543	protein_coding
ENSCAFG00000016648	MTOR	1298.43	0.340201	0.111198	3.05942	0.00221763	0.0107567	0.746311	protein_coding
ENSCAFG00000016651	MPDU1	300.673	0.669957	0.16707	4.01002	6.07127e-05	0.000424994	1.01247	protein_coding
ENSCAFG00000016653	PHKG2	252.23	0.314655	0.129345	2.43268	0.0149875	0.0403765	1.01247	protein_coding
ENSCAFG00000016671	CCDC189	9.87863	1.46594	0.589478	2.48684	0.0128884	0.0406873	0.862476	protein_coding
ENSCAFG00000016685	FXR2	286.032	0.469651	0.128081	3.66681	0.000245591	0.00134772	1.01247	protein_coding
ENSCAFG00000016686	ANXA2	798.734	1.20025	0.209202	5.73728	9.62114e-09	3.0273e-07	0.812841	protein_coding
ENSCAFG00000016687	CTBP1	691.106	0.618211	0.11076	5.58152	2.38421e-08	6.54512e-07	0.812449	protein_coding
ENSCAFG00000016689	CLTB	165.408	0.443629	0.177177	2.50388	0.0122841	0.0330969	1.06137	protein_coding
ENSCAFG00000016695	NA	18.8308	2.40351	0.735265	3.2689	0.00107966	0.00367055	1.34434	NA
ENSCAFG00000016702	PCNX1	1347.97	0.417991	0.158397	2.63889	0.00831783	0.0321406	0.745951	protein_coding
ENSCAFG00000016704	KIAA1191	1023.07	0.939734	0.168264	5.58488	2.3386e-08	6.69704e-07	0.776376	protein_coding
ENSCAFG00000016705	TBX21	270.689	1.43616	0.317462	4.52388	6.07151e-06	6.11084e-05	1.0106	protein_coding
ENSCAFG00000016709	YIPF6	107.313	1.10138	0.236235	4.6622	3.12842e-06	3.36062e-05	1.04972	protein_coding
ENSCAFG00000016722	NA	159.821	0.659478	0.207975	3.17095	0.00151939	0.005894	1.06137	NA
ENSCAFG00000016737	PRCC	232.196	0.352713	0.133663	2.63883	0.00831933	0.0252845	0.998543	protein_coding
ENSCAFG00000016750	RRNAD1	294.024	0.374414	0.141742	2.64153	0.00825337	0.0249889	1.00624	protein_coding
ENSCAFG00000016761	CPEB4	248.729	0.407148	0.129556	3.14264	0.0016743	0.00667552	1.00624	protein_coding
ENSCAFG00000016764	SLC49A3	70.6186	1.2643	0.326684	3.87011	0.000108786	0.000595389	1.19535	protein_coding
ENSCAFG00000016787	STX4	264.023	0.319615	0.126012	2.53639	0.0112003	0.0319647	1.0106	protein_coding
ENSCAFG00000016794	NAXE	205.315	0.603967	0.153845	3.92582	8.64347e-05	0.000522908	1.11073	protein_coding
ENSCAFG00000016795	PIGG	204.362	0.41453	0.121092	3.42326	0.000618755	0.00294434	1.00199	protein_coding
ENSCAFG00000016797	PGD	893.294	0.584058	0.174054	3.35562	0.00079188	0.00468353	0.733797	protein_coding
ENSCAFG00000016799	VKORC1	35.9168	1.5083	0.358629	4.20574	2.60228e-05	0.000168882	1.30656	protein_coding
ENSCAFG00000016806	MEF2D	279.584	0.687873	0.141381	4.86538	1.14239e-06	1.47318e-05	1.00624	protein_coding
ENSCAFG00000016807	SCRN2	148.02	0.608303	0.19788	3.0741	0.00211142	0.00780569	1.04972	protein_coding
ENSCAFG00000016813	ERGIC1	685.617	1.38899	0.281643	4.93175	8.1496e-07	1.40265e-05	0.76305	protein_coding
ENSCAFG00000016814	PNPO	179.258	1.00494	0.187515	5.35925	8.35671e-08	1.61738e-06	1.00199	protein_coding
ENSCAFG00000016819	CDK5RAP3	300.097	0.892464	0.204556	4.36294	1.28326e-05	0.000115509	1.0106	protein_coding
ENSCAFG00000016827	BCKDK	237.786	0.767585	0.162718	4.71726	2.39037e-06	2.76716e-05	1.00624	protein_coding
ENSCAFG00000016833	SNX11	115.606	0.870512	0.206208	4.22152	2.42661e-05	0.000161227	1.28785	protein_coding
ENSCAFG00000016835	GLMP	614.109	0.649714	0.125221	5.18856	2.11931e-07	3.24924e-06	1.10017	protein_coding
ENSCAFG00000016851	SLC25A44	153.355	0.77241	0.183784	4.20282	2.63613e-05	0.00021371	1.00199	protein_coding
ENSCAFG00000016863	LMNA	312.32	1.20365	0.219987	5.47146	4.46339e-08	9.30643e-07	1.0106	protein_coding
ENSCAFG00000016865	PYCARD	62.0036	1.69294	0.307414	5.50702	3.64951e-08	6.99498e-07	1.15091	protein_coding
ENSCAFG00000016878	CALCOCO2	1304.85	0.576671	0.099947	5.76977	7.93814e-09	2.77193e-07	0.745951	protein_coding
ENSCAFG00000016880	ATP5MC1	525.083	1.38905	0.306669	4.52949	5.91261e-06	6.38632e-05	0.934291	protein_coding
ENSCAFG00000016882	SSR2	2507.08	1.77592	0.281195	6.3156	2.69107e-10	1.67138e-08	0.775808	protein_coding
ENSCAFG00000016885	COQ6	145.785	0.43317	0.177451	2.44106	0.0146441	0.0399486	1.00199	protein_coding
ENSCAFG00000016887	COX6A2	14.5809	3.82133	1.04862	3.64414	0.000268288	0.001143	1.34434	protein_coding
ENSCAFG00000016893	SNF8	269.549	0.574132	0.143524	4.00026	6.32741e-05	0.000442334	1.00624	protein_coding
ENSCAFG00000016895	TRAPPC1	181.335	0.498178	0.214218	2.32557	0.0200418	0.0471052	1.11733	protein_coding
ENSCAFG00000016901	ALDH6A1	235.368	0.645	0.163263	3.95067	7.79321e-05	0.000517722	1.01247	protein_coding
ENSCAFG00000016926	PHB	378.278	0.598693	0.169985	3.52203	0.000428256	0.00229643	0.934291	protein_coding
ENSCAFG00000016932	NPC2	539.687	1.26686	0.161803	7.82961	4.89394e-15	1.32617e-12	0.733797	protein_coding
ENSCAFG00000016936	RUSF1	197.638	0.444349	0.144247	3.08049	0.00206664	0.00760437	1.06137	protein_coding
ENSCAFG00000016946	SLC35B1	836.703	1.29591	0.284071	4.56192	5.06879e-06	6.31099e-05	0.812841	protein_coding
ENSCAFG00000016948	LTBP2	99.1195	0.904662	0.326963	2.76686	0.00565987	0.0202993	0.885779	protein_coding
ENSCAFG00000016954	RUSC1	56.3627	1.07445	0.271674	3.95492	7.65599e-05	0.000467459	1.13486	protein_coding
ENSCAFG00000016967	PDK2	49.295	0.7715	0.274376	2.81183	0.00492606	0.0145222	1.15091	protein_coding
ENSCAFG00000016970	MVP	1345.04	0.532561	0.13384	3.97909	6.91799e-05	0.000584186	0.775808	protein_coding
ENSCAFG00000016976	NA	59.0973	0.496015	0.195571	2.53624	0.011205	0.0279021	1.19535	NA
ENSCAFG00000016980	FAM189B	243.485	0.378158	0.156867	2.41069	0.0159222	0.0423788	1.01247	protein_coding
ENSCAFG00000016988	GBA	249.964	1.10736	0.230215	4.8101	1.50852e-06	1.87331e-05	1.00698	protein_coding
ENSCAFG00000016989	DLST	785.258	0.443472	0.143613	3.08796	0.00201536	0.00978181	0.76305	protein_coding
ENSCAFG00000016996	MTX1	162.706	0.666714	0.252518	2.64026	0.00828417	0.0251504	1.00199	protein_coding
ENSCAFG00000017015	CTC1	370.523	0.428298	0.116969	3.66165	0.000250599	0.00146378	0.934291	protein_coding
ENSCAFG00000017019	NA	142.693	0.701584	0.166214	4.22097	2.43251e-05	0.00018241	1.11733	NA
ENSCAFG00000017027	SLIT3	73.8272	0.934981	0.397825	2.35023	0.0187618	0.0471795	1.04407	protein_coding
ENSCAFG00000017031	MRPL27	214.932	0.989158	0.269972	3.66393	0.00024837	0.00136657	1.00624	protein_coding
ENSCAFG00000017034	NA	788.25	0.993915	0.220808	4.50126	6.75524e-06	8.08613e-05	0.812841	NA
ENSCAFG00000017035	CIAO2A	424.087	0.474181	0.166718	2.84421	0.00445222	0.0159637	0.927771	protein_coding
ENSCAFG00000017036	LRRC59	494.174	1.60841	0.32154	5.00219	5.66835e-07	8.71272e-06	0.927771	protein_coding
ENSCAFG00000017041	SNX1	493.189	0.374576	0.11192	3.34681	0.000817484	0.00393155	0.934291	protein_coding
ENSCAFG00000017050	ACSF2	154.381	2.01583	0.321504	6.27001	3.61017e-10	1.5839e-08	1.11733	protein_coding
ENSCAFG00000017053	NA	3244.19	1.58756	0.301932	5.25802	1.45612e-07	3.28471e-06	0.745951	NA
ENSCAFG00000017055	KRTCAP2	930.36	0.650575	0.183113	3.55287	0.000381057	0.00233815	0.812449	protein_coding
[truncated: 798 more rows]

## Sheet: negativeLog2FC_DEGs
TABLE S2. Results of the differential expression analysis comparing natural infected dogs with healthy controls.
[truncated: 2,773 more rows]
