# Supplementary material for: Modulation of Host Immune Response during Leishmania infantum Natural Infection: A Whole-Transcriptome Analysis of the Popliteal Lymph Nodes in Dogs
Source: Front Immunol. 2022 Jan 4;12:794627. doi: 10.3389/fimmu.2021.794627 (PMC8763708; doi:10.3389/fimmu.2021.794627)
Supplement: Supplementary file 6 [file Table_4.xlsx]

## Sheet: Hoja1
TABLE S4. Quality metrics by sample.
Dog_ID	Yield (Bases)	Reads	% >= Q30	FastQC Quality Score (Phred)	Mapping Rate
C7921	6455398234	63914834	0.9681	36.18	0.8967
C7918	6861751332	67938132	0.9677	36.17	0.8998
C7977	6788512596	67212996	0.9694	36.2	0.8852
C7982	4481068010	44367010	0.9548	35.94	0.9401
C7916	6853268948	67854148	0.9689	36.19	0.9003
C7915	5338381058	52855258	0.9643	36.11	0.918
C7978	5748315010	56914010	0.9684	36.18	0.8729
C7975	5468414922	54142722	0.9622	36.07	0.8212
C8066	4620358928	45746128	0.9506	35.86	0.9371
C8071	5716601616	56600016	0.948	35.81	0.9237
C8072	5999970852	59405652	0.9581	36	0.9444
C8073	6646758692	65809492	0.9667	36.15	0.8955
	Median reads/sample =	5.85634e+07		Median mapping rate =	0.902908
	Min	44367010		Min	0.8212
	Max	67938132		Max	0.9444
